# Supplementary material for: Six new species of Horniella Raffray from the Oriental region (Coleoptera, Staphylinidae, Pselaphinae)
Source: Zookeys. 2021 Jun 4;1042:1–22. doi: 10.3897/zookeys.1042.66576 (PMC8195948; doi:10.3897/zookeys.1042.66576)
Supplement: XML Treatment for Horniella aculeata [file zookeys.1042.66576-treatment1.xml]

<!DOCTYPE tp:taxon-treatment
  PUBLIC "-//TaxonX//DTD Taxonomic Treatment Publishing DTD v0 20100105//EN" "tax-treatment-NSO.dtd">
<tp:taxon-treatment xmlns:tp="http://www.plazi.org/taxpub"><tp:treatment-meta><kwd-group><label>Taxon classification</label><kwd><named-content xmlns:xlink="http://www.w3.org/1999/xlink" content-type="kingdom">Animalia</named-content></kwd><kwd><named-content xmlns:xlink="http://www.w3.org/1999/xlink" content-type="order">Amphipoda</named-content></kwd><kwd><named-content xmlns:xlink="http://www.w3.org/1999/xlink" content-type="family">Hornelliidae</named-content></kwd></kwd-group><mixed-citation publication-type="journal"><person-group><name><surname>Zhang</surname><given-names>Wen-Xuan</given-names></name><name><surname>Hu</surname><given-names>Fang-Shuo</given-names></name><name><surname>Yin</surname><given-names>Zi-Wei</given-names></name></person-group><article-title>Six new species of <italic><tp:taxon-name><tp:taxon-name-part taxon-name-part-type="genus" reg="Horniella">Horniella</tp:taxon-name-part></tp:taxon-name></italic> Raffray from the Oriental region (<tp:taxon-name><tp:taxon-name-part taxon-name-part-type="order">Coleoptera</tp:taxon-name-part></tp:taxon-name>, <tp:taxon-name><tp:taxon-name-part taxon-name-part-type="family">Staphylinidae</tp:taxon-name-part></tp:taxon-name>, <tp:taxon-name><tp:taxon-name-part taxon-name-part-type="subfamily">Pselaphinae</tp:taxon-name-part></tp:taxon-name>)</article-title><source>Zookeys</source><day>04</day><month>6</month><year>2021</year><volume>1042</volume><fpage>1</fpage><lpage>22</lpage><pub-id pub-id-type="doi">10.3897/zookeys.1042.66576</pub-id></mixed-citation></tp:treatment-meta><tp:nomenclature><tp:taxon-name><object-id xmlns:xlink="http://www.w3.org/1999/xlink" content-type="arpha" xlink:type="simple">61B0B45F-6D2C-55F0-A5AC-A2ECF7782C1E</object-id>
            <tp:taxon-name-part taxon-name-part-type="genus" reg="Horniella">Horniella</tp:taxon-name-part>
            <tp:taxon-name-part taxon-name-part-type="species" reg="aculeata">aculeata</tp:taxon-name-part>
          </tp:taxon-name><tp:taxon-authority>Yin &amp; Li, 2015</tp:taxon-authority><tp:nomenclature-citation-list><tp:nomenclature-citation><tp:taxon-name>
                <tp:taxon-name-part taxon-name-part-type="genus" reg="Horniella">Horniella</tp:taxon-name-part> <tp:taxon-name-part taxon-name-part-type="species" reg="aculeata">aculeata</tp:taxon-name-part></tp:taxon-name><comment>Yin &amp; Li, 2015: 110.</comment></tp:nomenclature-citation></tp:nomenclature-citation-list></tp:nomenclature><tp:treatment-sec sec-type="material" id="SECID0EZJAC"><title>Material examined.</title><p>2 ♂♂, labeled ‘Thailand: Nan prov. Doi Phuka Nat. Park, 28.IV-12.V.2002, Průdek &amp; Obořil lgt.’ (<named-content xmlns:xlink="http://www.w3.org/1999/xlink" content-type="dwc:institutional_code" xlink:type="simple">MHNG</named-content>); 1 ♂, labeled ‘THAI, 28–31.v.1995, <named-content xmlns:xlink="http://www.w3.org/1999/xlink" content-type="dwc:verbatimCoordinates" xlink:type="simple"><named-content content-type="geo-json" specific-use="{&#34;type&#34;:&#34;Point&#34;,&#34;coordinates&#34;:[98.200000,19.270000]}" id="NCID0EHKAC" xlink:type="simple">19.27N, 98.20E,</named-content></named-content> SOPPONG 1500 m, Vit Kubáň leg.’ (<named-content xmlns:xlink="http://www.w3.org/1999/xlink" content-type="dwc:institutional_code" xlink:type="simple">MHNG</named-content>).</p></tp:treatment-sec><tp:treatment-sec sec-type="remarks" id="SECID0ERKAC"><title>Remarks.</title><p><italic><tp:taxon-name><tp:taxon-name-part taxon-name-part-type="genus" reg="Horniella">Horniella</tp:taxon-name-part> <tp:taxon-name-part taxon-name-part-type="species" reg="aculeata">aculeata</tp:taxon-name-part></tp:taxon-name></italic> is readily recognizable by the presence of a large spine on the mesal margin of the protibiae (<xref ref-type="bibr" rid="B6">Yin and Li 2015</xref>: fig. 2F), and the aedeagus with one elongate, twisted sclerite (<xref ref-type="bibr" rid="B6">Yin and Li 2015</xref>: fig. 2K). This species was described based on two male and four female specimens from Yunnan, China, and the present record extends its distribution to Thailand.</p></tp:treatment-sec><tp:treatment-sec sec-type="distribution" id="SECID0EKLAC"><title>Distribution.</title><p>China: Yunnan; Thailand: Nan, Mae Hong Son. <bold>New country record for Thailand.</bold></p></tp:treatment-sec><ref-list><ref id="B6"><mixed-citation xmlns:xlink="http://www.w3.org/1999/xlink" xlink:type="simple"><person-group><name name-style="western"><surname>Yin</surname><given-names>ZW</given-names></name><name name-style="western"><surname>Li</surname><given-names>LZ</given-names></name></person-group> (<year>2015</year>) <article-title>Revision of the Oriental genus <italic><tp:taxon-name><tp:taxon-name-part taxon-name-part-type="genus">Horniella</tp:taxon-name-part></tp:taxon-name></italic> Raffray (<tp:taxon-name><tp:taxon-name-part taxon-name-part-type="order">Coleoptera</tp:taxon-name-part></tp:taxon-name>, <tp:taxon-name><tp:taxon-name-part taxon-name-part-type="family">Staphylinidae</tp:taxon-name-part></tp:taxon-name>, <tp:taxon-name><tp:taxon-name-part taxon-name-part-type="subfamily">Pselaphinae</tp:taxon-name-part></tp:taxon-name>) – Supplementum 1.</article-title><source>ZooKeys</source><volume>506</volume>: <fpage>109</fpage>–<lpage>118</lpage>. <ext-link xlink:type="simple" ext-link-type="doi" xlink:href="10.3897/zookeys.506.9204">https://doi.org/10.3897/zookeys.506.9204</ext-link></mixed-citation></ref></ref-list></tp:taxon-treatment>
