# Supplementary material for: Six new species of Horniella Raffray from the Oriental region (Coleoptera, Staphylinidae, Pselaphinae)
Source: Zookeys. 2021 Jun 4;1042:1–22. doi: 10.3897/zookeys.1042.66576 (PMC8195948; doi:10.3897/zookeys.1042.66576)
Supplement: XML Treatment for Horniella bifurca [file zookeys.1042.66576-treatment2.xml]

<!DOCTYPE tp:taxon-treatment
  PUBLIC "-//TaxonX//DTD Taxonomic Treatment Publishing DTD v0 20100105//EN" "tax-treatment-NSO.dtd">
<tp:taxon-treatment xmlns:tp="http://www.plazi.org/taxpub"><tp:treatment-meta><kwd-group><label>Taxon classification</label><kwd><named-content xmlns:xlink="http://www.w3.org/1999/xlink" content-type="kingdom">Animalia</named-content></kwd><kwd><named-content xmlns:xlink="http://www.w3.org/1999/xlink" content-type="order">Amphipoda</named-content></kwd><kwd><named-content xmlns:xlink="http://www.w3.org/1999/xlink" content-type="family">Hornelliidae</named-content></kwd></kwd-group><mixed-citation publication-type="journal"><person-group><name><surname>Zhang</surname><given-names>Wen-Xuan</given-names></name><name><surname>Hu</surname><given-names>Fang-Shuo</given-names></name><name><surname>Yin</surname><given-names>Zi-Wei</given-names></name></person-group><article-title>Six new species of <italic><tp:taxon-name><tp:taxon-name-part taxon-name-part-type="genus" reg="Horniella">Horniella</tp:taxon-name-part></tp:taxon-name></italic> Raffray from the Oriental region (<tp:taxon-name><tp:taxon-name-part taxon-name-part-type="order">Coleoptera</tp:taxon-name-part></tp:taxon-name>, <tp:taxon-name><tp:taxon-name-part taxon-name-part-type="family">Staphylinidae</tp:taxon-name-part></tp:taxon-name>, <tp:taxon-name><tp:taxon-name-part taxon-name-part-type="subfamily">Pselaphinae</tp:taxon-name-part></tp:taxon-name>)</article-title><source>Zookeys</source><day>04</day><month>6</month><year>2021</year><volume>1042</volume><fpage>1</fpage><lpage>22</lpage><pub-id pub-id-type="doi">10.3897/zookeys.1042.66576</pub-id></mixed-citation></tp:treatment-meta><tp:nomenclature><tp:taxon-name><object-id xmlns:xlink="http://www.w3.org/1999/xlink" content-type="arpha" xlink:type="simple">948F301A-56FB-5616-BAF2-61004D6D59D2</object-id>
            <tp:taxon-name-part taxon-name-part-type="genus" reg="Horniella">Horniella</tp:taxon-name-part>
            <tp:taxon-name-part taxon-name-part-type="species" reg="bifurca">bifurca</tp:taxon-name-part>
            <object-id xmlns:xlink="http://www.w3.org/1999/xlink" content-type="zoobank" xlink:type="simple">http://zoobank.org/DD97E152-F782-4FC5-8B59-27D1D383C7A9</object-id>
          </tp:taxon-name><tp:taxon-authority>Zhang &amp; Yin</tp:taxon-authority><tp:taxon-status xmlns:xlink="http://www.w3.org/1999/xlink" xlink:type="simple">sp. nov.</tp:taxon-status><xref ref-type="fig" rid="F1">Figures 1A</xref><xref ref-type="fig" rid="F2">, 2</xref><xref ref-type="fig" rid="F10">, 10A</xref></tp:nomenclature><tp:treatment-sec sec-type="type material" id="SECID0EGNAC"><title>Type material.</title><p><bold><italic>Holotype</italic>: Thailand</bold>: ♂, ‘THAILAND: Chiang Mai, Pinh Khong env. 900 m, <named-content xmlns:xlink="http://www.w3.org/1999/xlink" content-type="dwc:verbatimCoordinates" xlink:type="simple"><named-content content-type="geo-json" specific-use="{&#34;type&#34;:&#34;Point&#34;,&#34;coordinates&#34;:[99.031667,19.445000]}" id="NCID0EUNAC" xlink:type="simple">19°26.70'N, 99°01.9'E</named-content></named-content>, 14.xi.2012, M. Košťál lgt.’ (<named-content xmlns:xlink="http://www.w3.org/1999/xlink" content-type="dwc:institutional_code" xlink:type="simple">MHNG</named-content>). <bold><italic>Paratype</italic>: Thailand</bold>: 1 ♀, same label data as for holotype (<named-content xmlns:xlink="http://www.w3.org/1999/xlink" content-type="dwc:institutional_code" xlink:type="simple">MHNG</named-content>).</p><fig id="F1" position="float" orientation="portrait"><object-id xmlns:xlink="http://www.w3.org/1999/xlink" content-type="doi" xlink:type="simple">10.3897/zookeys.1048.66576.figure1</object-id><object-id xmlns:xlink="http://www.w3.org/1999/xlink" content-type="arpha" xlink:type="simple">8DC50C5B-6D20-5118-9051-9AF66CF2724B</object-id><label>Figure 1.</label><caption><p>Dorsal habitus of <italic><tp:taxon-name><tp:taxon-name-part taxon-name-part-type="genus" reg="Horniella">Horniella</tp:taxon-name-part></tp:taxon-name></italic> species <bold>A</bold><italic><tp:taxon-name><tp:taxon-name-part taxon-name-part-type="genus" reg="Horniella">H.</tp:taxon-name-part> <tp:taxon-name-part taxon-name-part-type="species" reg="bifurca">bifurca</tp:taxon-name-part></tp:taxon-name></italic> sp. nov. <bold>B</bold><italic><tp:taxon-name><tp:taxon-name-part taxon-name-part-type="genus" reg="Horniella">H.</tp:taxon-name-part> <tp:taxon-name-part taxon-name-part-type="species" reg="haucki">haucki</tp:taxon-name-part></tp:taxon-name></italic> sp. nov. Scale bars: 1 mm.</p></caption><graphic xmlns:xlink="http://www.w3.org/1999/xlink" xlink:href="zookeys-1042-001-g001.jpg" position="float" orientation="portrait" xlink:type="simple" id="oo_551734.jpg"><uri content-type="original_file" xlink:type="simple">https://binary.pensoft.net/fig/551734</uri></graphic></fig></tp:treatment-sec><tp:treatment-sec sec-type="diagnosis" id="SECID0EVPAC"><title>Diagnosis.</title><p><bold>Male.</bold> Head approximately as long as wide, with distinct anterolateral genal projection, anterior margin of projection roundly emarginate; with long, apically forked ocular canthus; scape angularly expanded at anterolateral margin, antennomeres 9–11 moderately enlarged. Pronotum rounded at anterolateral margins. Protrochanter and profemur each with long ventral spine; protibia with small triangular apical spur; mesotrochanter with short but distinct ventral spine. Tergite 1 (IV) with median carina extending posteriorly for approximately 1/4 of tergal length, discal carinae long and thick. Aedeagus with asymmetric median lobe, right half of median lobe greatly protruding apicad, left half strongly curved and forked at apex; endophallus composed of two elongate, twisted sclerites.</p><p><bold>Female.</bold> Similar to male in external morphology, profemur each with two ventral spines near base, protibia lacking preapical spur, mesotrochanter lacking ventral spine; genital complex as in Fig. <xref ref-type="fig" rid="F10">10A</xref>.</p></tp:treatment-sec><tp:treatment-sec sec-type="description" id="SECID0EGAAE"><title>Description.</title><p><bold>Male.</bold> Body reddish-brown, length 3.35 mm. Head (Fig. <xref ref-type="fig" rid="F2">2A</xref>) approximately as long as wide, <abbrev xmlns:xlink="http://www.w3.org/1999/xlink" xlink:title="length of the head from the anterior clypeal margin to the anterior margin of the occipital constriction" id="ABBRID0ESAAE" xlink:type="simple">HL</abbrev> 0.69 mm, <abbrev xmlns:xlink="http://www.w3.org/1999/xlink" xlink:title="width of the head across eyes" id="ABBRID0EWAAE" xlink:type="simple">HW</abbrev> 0.7 mm; anterolateral genal projection distinct, anterior margin of projection roundly emarginate; antenna 1.7 mm long, scape angularly expanded at anterolateral margin, antennomeres 2–8 slightly elongate or moniliform, club loosely formed by apical three moderately enlarged antennomeres, antennomere 11 largest, approximately as long as antennomeres 9 and 10 combined; indistinct lateral postantennal pits present; eyes prominent, each composed of approximately 45 large facets, with long, broad forked ocular canthi (Fig. <xref ref-type="fig" rid="F2">2B</xref>).</p><fig id="F2" position="float" orientation="portrait"><object-id xmlns:xlink="http://www.w3.org/1999/xlink" content-type="doi" xlink:type="simple">10.3897/zookeys.1048.66576.figure2</object-id><object-id xmlns:xlink="http://www.w3.org/1999/xlink" content-type="arpha" xlink:type="simple">53DB80FE-CA5C-5859-9709-8179EEE74BCE</object-id><label>Figure 2.</label><caption><p>Diagnostic characters of <italic><tp:taxon-name><tp:taxon-name-part taxon-name-part-type="genus" reg="Horniella">Horniella</tp:taxon-name-part> <tp:taxon-name-part taxon-name-part-type="species" reg="bifurca">bifurca</tp:taxon-name-part></tp:taxon-name></italic> sp. nov. <bold>A</bold> left half of head, in dorsal view <bold>B</bold> head, in lateral view <bold>C</bold> protrochanter and profemur <bold>D</bold> protibia <bold>E</bold> mesotrochanter and mesofemur <bold>F</bold> mesotibia <bold>G–I</bold> aedeagus, in dorsal (<bold>G</bold>), lateral (<bold>H</bold>), and ventral (<bold>I</bold>) view. Scale bars: 0.3 mm (<bold>A, C–F</bold>); 0.2 mm (<bold>B, G–I</bold>).</p></caption><graphic xmlns:xlink="http://www.w3.org/1999/xlink" xlink:href="zookeys-1042-001-g002.jpg" position="float" orientation="portrait" xlink:type="simple" id="oo_551735.jpg"><uri content-type="original_file" xlink:type="simple">https://binary.pensoft.net/fig/551735</uri></graphic></fig><p>Pronotum as long as wide, <abbrev xmlns:xlink="http://www.w3.org/1999/xlink" xlink:title="length of the pronotum along the midline" id="ABBRID0EQCAE" xlink:type="simple">PL</abbrev> and <abbrev xmlns:xlink="http://www.w3.org/1999/xlink" xlink:title="maximum width of the pronotum" id="ABBRID0EUCAE" xlink:type="simple">PW</abbrev> 0.67 mm, widest at apical 1/3; anterolateral margins rounded; disc moderately convex, finely punctate, with distinct median antebasal and lateral antebasal foveae connected by complete transverse sulcus.</p><p>Elytra much wider than long, <abbrev xmlns:xlink="http://www.w3.org/1999/xlink" xlink:title="length of the elytra along the suture" id="ABBRID0E1CAE" xlink:type="simple">EL</abbrev> 0.91 mm, <abbrev xmlns:xlink="http://www.w3.org/1999/xlink" xlink:title="maximum width of the elytra" id="ABBRID0E5CAE" xlink:type="simple">EW</abbrev> 1.36 mm; each elytron with two large, setose basal foveae; discal striae extending from outer basal foveae to apical 3/4 of elytral length.</p><p>Legs elongate; protrochanter (Fig. <xref ref-type="fig" rid="F2">2C</xref>) with elongate ventral spine, profemur (Fig. <xref ref-type="fig" rid="F2">2C</xref>) with long ventral spine near base, protibia (Fig. <xref ref-type="fig" rid="F2">2D</xref>) with small triangular apical spur; mesotrochanter (Fig. <xref ref-type="fig" rid="F2">2E</xref>) with short but distinct ventral spine, mesofemur (Fig. <xref ref-type="fig" rid="F2">2E</xref>) and mesotibia (Fig. <xref ref-type="fig" rid="F2">2F</xref>) simple.</p><p>Abdomen slightly broader than long, broadest at lateral margins of tergite 1 (IV), <abbrev xmlns:xlink="http://www.w3.org/1999/xlink" xlink:title="length of the dorsally exposed part of the abdomen" id="ABBRID0E5DAE" xlink:type="simple">AL</abbrev> 1.08 mm, <abbrev xmlns:xlink="http://www.w3.org/1999/xlink" xlink:title="maximum width of the abdomen" id="ABBRID0ECEAE" xlink:type="simple">AW</abbrev> 1.22 mm; tergite 1 (IV) largest, as long as tergites 2 and 3 (V and VI) combined, with short median carina extending to near basal 1/4 of tergal length, discal carinae long and thick, with broad basal impression, tergite 2 (V) lacking carina, tergites 2–4 (V–VII) each with small basolateral foveae. Sternite 2 (IV) with broad basal sulcus, lacking mediobasal foveae, basolateral foveae developed as large cuticular pockets, with two pairs of antebasal protuberances, sternites 3–5 (V–VII) each with basolateral foveae, and one median and two lateral nodules, sternite 7 (IX) with well-sclerotized apical half and membranous basal half.</p><p>Aedeagus (Fig. <xref ref-type="fig" rid="F2">2G–I</xref>) 0.61 mm long, with asymmetric median lobe, right half of median lobe greatly protruding apicad, left half elongate, with strongly curved and deeply forked apical part; endophallus composed of two elongate, twisted sclerites.</p><p><bold>Female.</bold> General morphology similar to male, each eye composed of approximately 30 facets; profemur with two long ventral spines near base, protibia lacking preapical spur, mesotrochanter lacking ventral spine. Measurements (as for male): BL 3.08 mm, <abbrev xmlns:xlink="http://www.w3.org/1999/xlink" xlink:title="length of the head from the anterior clypeal margin to the anterior margin of the occipital constriction" id="ABBRID0EQEAE" xlink:type="simple">HL</abbrev> 0.68 mm, <abbrev xmlns:xlink="http://www.w3.org/1999/xlink" xlink:title="width of the head across eyes" id="ABBRID0EUEAE" xlink:type="simple">HW</abbrev> 0.61 mm, <abbrev xmlns:xlink="http://www.w3.org/1999/xlink" xlink:title="length of the pronotum along the midline" id="ABBRID0EYEAE" xlink:type="simple">PL</abbrev> 0.65 mm, <abbrev xmlns:xlink="http://www.w3.org/1999/xlink" xlink:title="maximum width of the pronotum" id="ABBRID0E3EAE" xlink:type="simple">PW</abbrev> 0.63 mm, <abbrev xmlns:xlink="http://www.w3.org/1999/xlink" xlink:title="length of the elytra along the suture" id="ABBRID0EAFAE" xlink:type="simple">EL</abbrev> 0.79 mm, <abbrev xmlns:xlink="http://www.w3.org/1999/xlink" xlink:title="maximum width of the elytra" id="ABBRID0EEFAE" xlink:type="simple">EW</abbrev> 1.17 mm, <abbrev xmlns:xlink="http://www.w3.org/1999/xlink" xlink:title="length of the dorsally exposed part of the abdomen" id="ABBRID0EIFAE" xlink:type="simple">AL</abbrev> 0.96 mm, <abbrev xmlns:xlink="http://www.w3.org/1999/xlink" xlink:title="maximum width of the abdomen" id="ABBRID0EMFAE" xlink:type="simple">AW</abbrev> 1.2 mm. Genital complex (Fig. <xref ref-type="fig" rid="F10">10A</xref>) with transverse apical sclerite, and elongate membranous basal portion.</p></tp:treatment-sec><tp:treatment-sec sec-type="comparisons" id="SECID0EUFAE"><title>Comparative notes.</title><p>This species is placed as a member of the <italic><tp:taxon-name><tp:taxon-name-part taxon-name-part-type="genus" reg="Horniella">H.</tp:taxon-name-part> <tp:taxon-name-part taxon-name-part-type="species" reg="centralis">centralis</tp:taxon-name-part></tp:taxon-name></italic> group. It can be readily separated from the other members of the group by the long, apically-forked ocular canthi, as well as by the unique shape of the aedeagus.</p></tp:treatment-sec><tp:treatment-sec sec-type="distribution" id="SECID0EFGAE"><title>Distribution.</title><p>Thailand: Chiang Mai.</p></tp:treatment-sec><tp:treatment-sec sec-type="etymology" id="SECID0EKGAE"><title>Etymology.</title><p>The new specific epithet <italic><tp:taxon-name><tp:taxon-name-part taxon-name-part-type="genus" reg="Horniella"/><tp:taxon-name-part taxon-name-part-type="species" reg="bifurca">bifurca</tp:taxon-name-part></tp:taxon-name></italic> (-<italic>us</italic>, -<italic>um</italic>) is a Latin adjective means ‘two-pronged’, referring to the apically-forked ocular canthus of the new species.</p></tp:treatment-sec><tp:treatment-sec><!--Section generated to contain objects referenced in tp:taxon-treatment.--><fig id="F10" position="float" orientation="portrait"><object-id xmlns:xlink="http://www.w3.org/1999/xlink" content-type="doi" xlink:type="simple">10.3897/zookeys.1048.66576.figure10</object-id><object-id xmlns:xlink="http://www.w3.org/1999/xlink" content-type="arpha" xlink:type="simple">83254497-9C85-5B14-A70A-22BD25E4E253</object-id><label>Figure 10.</label><caption><p>Female genitalia of <italic><tp:taxon-name><tp:taxon-name-part taxon-name-part-type="genus" reg="Horniella">Horniella</tp:taxon-name-part></tp:taxon-name></italic> species, in dorsal view <bold>A</bold><italic><tp:taxon-name><tp:taxon-name-part taxon-name-part-type="genus" reg="Horniella">H.</tp:taxon-name-part> <tp:taxon-name-part taxon-name-part-type="species" reg="bifurca">bifurca</tp:taxon-name-part></tp:taxon-name></italic> sp. nov. <bold>B</bold><italic><tp:taxon-name><tp:taxon-name-part taxon-name-part-type="genus" reg="Horniella">H.</tp:taxon-name-part> <tp:taxon-name-part taxon-name-part-type="species" reg="nantouensis">nantouensis</tp:taxon-name-part></tp:taxon-name></italic> sp. nov. Scale bars: 0.2 mm.</p></caption><graphic xmlns:xlink="http://www.w3.org/1999/xlink" xlink:href="zookeys-1042-001-g010.jpg" position="float" orientation="portrait" xlink:type="simple" id="oo_551743.jpg"><uri content-type="original_file" xlink:type="simple">https://binary.pensoft.net/fig/551743</uri></graphic></fig></tp:treatment-sec></tp:taxon-treatment>
