# Supplementary material for: Six new species of Horniella Raffray from the Oriental region (Coleoptera, Staphylinidae, Pselaphinae)
Source: Zookeys. 2021 Jun 4;1042:1–22. doi: 10.3897/zookeys.1042.66576 (PMC8195948; doi:10.3897/zookeys.1042.66576)
Supplement: XML Treatment for Horniella haucki [file zookeys.1042.66576-treatment3.xml]

<!DOCTYPE tp:taxon-treatment
  PUBLIC "-//TaxonX//DTD Taxonomic Treatment Publishing DTD v0 20100105//EN" "tax-treatment-NSO.dtd">
<tp:taxon-treatment xmlns:tp="http://www.plazi.org/taxpub"><tp:treatment-meta><kwd-group><label>Taxon classification</label><kwd><named-content xmlns:xlink="http://www.w3.org/1999/xlink" content-type="kingdom">Animalia</named-content></kwd><kwd><named-content xmlns:xlink="http://www.w3.org/1999/xlink" content-type="order">Amphipoda</named-content></kwd><kwd><named-content xmlns:xlink="http://www.w3.org/1999/xlink" content-type="family">Hornelliidae</named-content></kwd></kwd-group><mixed-citation publication-type="journal"><person-group><name><surname>Zhang</surname><given-names>Wen-Xuan</given-names></name><name><surname>Hu</surname><given-names>Fang-Shuo</given-names></name><name><surname>Yin</surname><given-names>Zi-Wei</given-names></name></person-group><article-title>Six new species of <italic><tp:taxon-name><tp:taxon-name-part taxon-name-part-type="genus" reg="Horniella">Horniella</tp:taxon-name-part></tp:taxon-name></italic> Raffray from the Oriental region (<tp:taxon-name><tp:taxon-name-part taxon-name-part-type="order">Coleoptera</tp:taxon-name-part></tp:taxon-name>, <tp:taxon-name><tp:taxon-name-part taxon-name-part-type="family">Staphylinidae</tp:taxon-name-part></tp:taxon-name>, <tp:taxon-name><tp:taxon-name-part taxon-name-part-type="subfamily">Pselaphinae</tp:taxon-name-part></tp:taxon-name>)</article-title><source>Zookeys</source><day>04</day><month>6</month><year>2021</year><volume>1042</volume><fpage>1</fpage><lpage>22</lpage><pub-id pub-id-type="doi">10.3897/zookeys.1042.66576</pub-id></mixed-citation></tp:treatment-meta><tp:nomenclature><tp:taxon-name><object-id xmlns:xlink="http://www.w3.org/1999/xlink" content-type="arpha" xlink:type="simple">F95EBCEF-255E-52F3-9143-6BF7DD3C8B6A</object-id>
            <tp:taxon-name-part taxon-name-part-type="genus" reg="Horniella">Horniella</tp:taxon-name-part>
            <tp:taxon-name-part taxon-name-part-type="species" reg="haucki">haucki</tp:taxon-name-part>
            <object-id xmlns:xlink="http://www.w3.org/1999/xlink" content-type="zoobank" xlink:type="simple">http://zoobank.org/4A4C1B4E-F834-4742-BD77-CA7879983132</object-id>
          </tp:taxon-name><tp:taxon-authority>Zhang &amp; Yin</tp:taxon-authority><tp:taxon-status xmlns:xlink="http://www.w3.org/1999/xlink" xlink:type="simple">sp. nov.</tp:taxon-status><xref ref-type="fig" rid="F1">Figures 1B</xref><xref ref-type="fig" rid="F3">, 3</xref></tp:nomenclature><tp:treatment-sec sec-type="type material" id="SECID0EPIAE"><title>Type material.</title><p><bold><italic>Holotype</italic>: Thailand</bold>: ♂, ‘THAI, N, Mae Hong Son prov., SE of Soppong, 1500 m, <named-content xmlns:xlink="http://www.w3.org/1999/xlink" content-type="dwc:verbatimCoordinates" xlink:type="simple"><named-content content-type="geo-json" specific-use="{&#34;type&#34;:&#34;Point&#34;,&#34;coordinates&#34;:[98.333333,19.450000]}" id="NCID0E4IAE" xlink:type="simple">19°27'N, 98°20'E</named-content></named-content>, 23–27.v.1999, D. Hauck leg.’ (<named-content xmlns:xlink="http://www.w3.org/1999/xlink" content-type="dwc:institutional_code" xlink:type="simple">MHNG</named-content>).</p></tp:treatment-sec><tp:treatment-sec sec-type="diagnosis" id="SECID0EHJAE"><title>Diagnosis.</title><p><bold>Male.</bold> Head longer than wide, with distinct anterolateral genal projection, anterior margin of projection roundly emarginate; with long ocular canthus; scape angularly expanded at basolateral margin, antennomeres 9–11 moderately enlarged. Pronotum rounded at anterolateral margins. Protrochanter and profemur each with long ventral spine; protibia strongly curved near apex, with long apical projection; mesotrochanter with large sharp ventral spine, mesofemur distinctly arched. Tergite 1 (IV) with median carina extending posteriorly for approximately 3/4 of tergal length, discal carinae short and thin. Aedeagus with asymmetric median lobe, left half of median lobe greatly protruding in dorso-ventral view; endophallus composed of three long sclerites.</p></tp:treatment-sec><tp:treatment-sec sec-type="description" id="SECID0EPJAE"><title>Description.</title><p><bold>Male.</bold> Body reddish-brown, length 3.49 mm. Head (Fig. <xref ref-type="fig" rid="F3">3A</xref>) slightly longer than wide, <abbrev xmlns:xlink="http://www.w3.org/1999/xlink" xlink:title="length of the head from the anterior clypeal margin to the anterior margin of the occipital constriction" id="ABBRID0E2JAE" xlink:type="simple">HL</abbrev> 0.75 mm, <abbrev xmlns:xlink="http://www.w3.org/1999/xlink" xlink:title="width of the head across eyes" id="ABBRID0E6JAE" xlink:type="simple">HW</abbrev> 0.7 mm; anterolateral genal projection distinct, anterior margin of projection roundly emarginate; antenna 1.95 mm long, scape angularly expanded at basolateral margin, antennomeres 2–7 slightly elongate, antennomere 8 as long as wide, club loosely formed by apical three moderately enlarged antennomeres, antennomere 11 largest, approximately as long as antennomeres 9 and 10 combined; indistinct lateral postantennal pits present; eyes prominent, each composed of approximately 40 large facets, with long ocular canthi (Fig. <xref ref-type="fig" rid="F3">3B</xref>).</p><fig id="F3" position="float" orientation="portrait"><object-id xmlns:xlink="http://www.w3.org/1999/xlink" content-type="doi" xlink:type="simple">10.3897/zookeys.1048.66576.figure3</object-id><object-id xmlns:xlink="http://www.w3.org/1999/xlink" content-type="arpha" xlink:type="simple">BE37BAF5-1008-5138-86B6-FD8D77229369</object-id><label>Figure 3.</label><caption><p>Diagnostic characters of <italic><tp:taxon-name><tp:taxon-name-part taxon-name-part-type="genus" reg="Horniella">Horniella</tp:taxon-name-part> <tp:taxon-name-part taxon-name-part-type="species" reg="haucki">haucki</tp:taxon-name-part></tp:taxon-name></italic> sp. nov. <bold>A</bold> left half of head, in dorsal view <bold>B</bold> head, in lateral view <bold>C</bold> protrochanter and profemur <bold>D</bold> protibia <bold>E</bold> mesotrochanter and mesofemur <bold>F</bold> mesotibia <bold>G–I</bold> aedeagus, in dorsal (<bold>G</bold>), lateral (<bold>H</bold>), and ventral (<bold>I</bold>) view. Scale bars: 0.3 mm (<bold>A, C–F</bold>); 0.2 mm (<bold>B, G–I</bold>).</p></caption><graphic xmlns:xlink="http://www.w3.org/1999/xlink" xlink:href="zookeys-1042-001-g003.jpg" position="float" orientation="portrait" xlink:type="simple" id="oo_551736.jpg"><uri content-type="original_file" xlink:type="simple">https://binary.pensoft.net/fig/551736</uri></graphic></fig><p>Pronotum longer than wide, <abbrev xmlns:xlink="http://www.w3.org/1999/xlink" xlink:title="length of the pronotum along the midline" id="ABBRID0EZLAE" xlink:type="simple">PL</abbrev> 0.74 mm, <abbrev xmlns:xlink="http://www.w3.org/1999/xlink" xlink:title="maximum width of the pronotum" id="ABBRID0E4LAE" xlink:type="simple">PW</abbrev> 0.69 mm, widest at apical 1/3; anterolateral margins rounded; disc moderately convex, finely punctate, with distinct median antebasal and lateral antebasal foveae connected by complete transverse antebasal sulcus.</p><p>Elytra much wider than long, <abbrev xmlns:xlink="http://www.w3.org/1999/xlink" xlink:title="length of the elytra along the suture" id="ABBRID0EDMAE" xlink:type="simple">EL</abbrev> 0.95 mm, <abbrev xmlns:xlink="http://www.w3.org/1999/xlink" xlink:title="maximum width of the elytra" id="ABBRID0EHMAE" xlink:type="simple">EW</abbrev> 1.35 mm; each elytron with two large, setose basal foveae; discal striae extending from outer basal foveae to apical 2/3 of elytral length.</p><p>Legs elongate; protrochanter (Fig. <xref ref-type="fig" rid="F3">3C</xref>) with distinct ventral spine, profemur (Fig. <xref ref-type="fig" rid="F3">3C</xref>) with long ventral spine near base, protibia (Fig. <xref ref-type="fig" rid="F3">3D</xref>) strongly curved near apex, with long apical projection; mesotrochanter (Fig. <xref ref-type="fig" rid="F3">3E</xref>) with long sharp ventral spine, mesofemur (Fig. <xref ref-type="fig" rid="F3">3E</xref>) strongly arched at middle, mesotibia (Fig. <xref ref-type="fig" rid="F3">3F</xref>) strongly curved near apex, with small triangular spur.</p><p>Abdomen slightly broader than long, broadest at lateral margins of tergite 1 (IV), <abbrev xmlns:xlink="http://www.w3.org/1999/xlink" xlink:title="length of the dorsally exposed part of the abdomen" id="ABBRID0EHNAE" xlink:type="simple">AL</abbrev> 1.05 mm, <abbrev xmlns:xlink="http://www.w3.org/1999/xlink" xlink:title="maximum width of the abdomen" id="ABBRID0ELNAE" xlink:type="simple">AW</abbrev> 1.32 mm; tergite 1 (IV) largest, as long as tergites 2 and 3 (V and VI) combined, with median carina extending to near basal 3/5 of tergal length, discal carinae short and thin, tergite 2 (V) lacking carina, tergites 2–4 (V–VII) each with small basolateral foveae. Sternite 2 (IV) with broad basal sulcus, lacking mediobasal foveae, basolateral foveae developed as large cuticular pockets, with two pairs of antebasal nodules, sternites 3–5 (V–VII) with basolateral foveae, one median and two lateral nodules, sternite 7 (IX) with well-sclerotized apical half, and membranous basal half.</p><p>Aedeagus (Fig. <xref ref-type="fig" rid="F3">3G–I</xref>) 0.69 mm long, with asymmetric median lobe, left half of median lobe greatly protruding in dorsal view; endophallus composed of three elongate sclerites close to each other.</p><p><bold>Female.</bold> Unknown.</p></tp:treatment-sec><tp:treatment-sec sec-type="comparisons" id="SECID0EZNAE"><title>Comparative notes.</title><p>This new species can be readily separated from all members of the <italic><tp:taxon-name><tp:taxon-name-part taxon-name-part-type="genus" reg="Horniella">H.</tp:taxon-name-part> <tp:taxon-name-part taxon-name-part-type="species" reg="centralis">centralis</tp:taxon-name-part></tp:taxon-name></italic> group primarily by the characteristic shape of the aedeagus, especially the form of the apical portion of the median lobe, and the configuration of the endophallus.</p></tp:treatment-sec><tp:treatment-sec sec-type="distribution" id="SECID0EKOAE"><title>Distribution.</title><p>Thailand: Mae Hong Son.</p></tp:treatment-sec><tp:treatment-sec sec-type="etymology" id="SECID0EPOAE"><title>Etymology.</title><p>The new species is named after David Hauck (České Budějovice, Czech Republic), collector of the holotype.</p></tp:treatment-sec><tp:treatment-sec><!--Section generated to contain objects referenced in tp:taxon-treatment.--><fig id="F1" position="float" orientation="portrait"><object-id xmlns:xlink="http://www.w3.org/1999/xlink" content-type="doi" xlink:type="simple">10.3897/zookeys.1048.66576.figure1</object-id><object-id xmlns:xlink="http://www.w3.org/1999/xlink" content-type="arpha" xlink:type="simple">8DC50C5B-6D20-5118-9051-9AF66CF2724B</object-id><label>Figure 1.</label><caption><p>Dorsal habitus of <italic><tp:taxon-name><tp:taxon-name-part taxon-name-part-type="genus" reg="Horniella">Horniella</tp:taxon-name-part></tp:taxon-name></italic> species <bold>A</bold><italic><tp:taxon-name><tp:taxon-name-part taxon-name-part-type="genus" reg="Horniella">H.</tp:taxon-name-part> <tp:taxon-name-part taxon-name-part-type="species" reg="bifurca">bifurca</tp:taxon-name-part></tp:taxon-name></italic> sp. nov. <bold>B</bold><italic><tp:taxon-name><tp:taxon-name-part taxon-name-part-type="genus" reg="Horniella">H.</tp:taxon-name-part> <tp:taxon-name-part taxon-name-part-type="species" reg="haucki">haucki</tp:taxon-name-part></tp:taxon-name></italic> sp. nov. Scale bars: 1 mm.</p></caption><graphic xmlns:xlink="http://www.w3.org/1999/xlink" xlink:href="zookeys-1042-001-g001.jpg" position="float" orientation="portrait" xlink:type="simple" id="oo_551734.jpg"><uri content-type="original_file" xlink:type="simple">https://binary.pensoft.net/fig/551734</uri></graphic></fig></tp:treatment-sec></tp:taxon-treatment>
