# Supplementary material for: Six new species of Horniella Raffray from the Oriental region (Coleoptera, Staphylinidae, Pselaphinae)
Source: Zookeys. 2021 Jun 4;1042:1–22. doi: 10.3897/zookeys.1042.66576 (PMC8195948; doi:10.3897/zookeys.1042.66576)
Supplement: XML Treatment for Horniella khasiensis [file zookeys.1042.66576-treatment4.xml]

<!DOCTYPE tp:taxon-treatment
  PUBLIC "-//TaxonX//DTD Taxonomic Treatment Publishing DTD v0 20100105//EN" "tax-treatment-NSO.dtd">
<tp:taxon-treatment xmlns:tp="http://www.plazi.org/taxpub"><tp:treatment-meta><kwd-group><label>Taxon classification</label><kwd><named-content xmlns:xlink="http://www.w3.org/1999/xlink" content-type="kingdom">Animalia</named-content></kwd><kwd><named-content xmlns:xlink="http://www.w3.org/1999/xlink" content-type="order">Amphipoda</named-content></kwd><kwd><named-content xmlns:xlink="http://www.w3.org/1999/xlink" content-type="family">Hornelliidae</named-content></kwd></kwd-group><mixed-citation publication-type="journal"><person-group><name><surname>Zhang</surname><given-names>Wen-Xuan</given-names></name><name><surname>Hu</surname><given-names>Fang-Shuo</given-names></name><name><surname>Yin</surname><given-names>Zi-Wei</given-names></name></person-group><article-title>Six new species of <italic><tp:taxon-name><tp:taxon-name-part taxon-name-part-type="genus" reg="Horniella">Horniella</tp:taxon-name-part></tp:taxon-name></italic> Raffray from the Oriental region (<tp:taxon-name><tp:taxon-name-part taxon-name-part-type="order">Coleoptera</tp:taxon-name-part></tp:taxon-name>, <tp:taxon-name><tp:taxon-name-part taxon-name-part-type="family">Staphylinidae</tp:taxon-name-part></tp:taxon-name>, <tp:taxon-name><tp:taxon-name-part taxon-name-part-type="subfamily">Pselaphinae</tp:taxon-name-part></tp:taxon-name>)</article-title><source>Zookeys</source><day>04</day><month>6</month><year>2021</year><volume>1042</volume><fpage>1</fpage><lpage>22</lpage><pub-id pub-id-type="doi">10.3897/zookeys.1042.66576</pub-id></mixed-citation></tp:treatment-meta><tp:nomenclature><tp:taxon-name><object-id xmlns:xlink="http://www.w3.org/1999/xlink" content-type="arpha" xlink:type="simple">60E9CC75-AF9D-58E8-8E3C-DC2CE141887F</object-id>
            <tp:taxon-name-part taxon-name-part-type="genus" reg="Horniella">Horniella</tp:taxon-name-part>
            <tp:taxon-name-part taxon-name-part-type="species" reg="khasiensis">khasiensis</tp:taxon-name-part>
            <object-id xmlns:xlink="http://www.w3.org/1999/xlink" content-type="zoobank" xlink:type="simple">http://zoobank.org/7DC18538-F16A-4665-ADAA-342B93D6D713</object-id>
          </tp:taxon-name><tp:taxon-authority>Zhang &amp; Yin</tp:taxon-authority><tp:taxon-status xmlns:xlink="http://www.w3.org/1999/xlink" xlink:type="simple">sp. nov.</tp:taxon-status><xref ref-type="fig" rid="F4">Figures 4A</xref><xref ref-type="fig" rid="F5">, 5</xref></tp:nomenclature><tp:treatment-sec sec-type="type material" id="SECID0EFQAE"><title>Type material.</title><p><bold><italic>Holotype</italic>: India</bold>: ♂, ‘INDIA, Meghalaya State (7+9), E Khasi Hills, 11km SW Cherrapunjee, Laitkynsew, 25.iv.2008, <named-content xmlns:xlink="http://www.w3.org/1999/xlink" content-type="dwc:verbatimCoordinates" xlink:type="simple"><named-content content-type="geo-json" specific-use="{&#34;type&#34;:&#34;Point&#34;,&#34;coordinates&#34;:[91.663333,25.213333]}" id="NCID0ETQAE" xlink:type="simple">25°12'48"N, 91°39'48"E</named-content></named-content>, 735 m, Fikáček, Podskalská, Šípek lgt. / secondary tropical rainforest with young trees + bamboo, below village, thin layer of leaf litter (sifting).’ (<named-content xmlns:xlink="http://www.w3.org/1999/xlink" content-type="dwc:institutional_code" xlink:type="simple">MHNG</named-content>).</p><fig id="F4" position="float" orientation="portrait"><object-id xmlns:xlink="http://www.w3.org/1999/xlink" content-type="doi" xlink:type="simple">10.3897/zookeys.1048.66576.figure4</object-id><object-id xmlns:xlink="http://www.w3.org/1999/xlink" content-type="arpha" xlink:type="simple">3A1B462A-55A6-54C3-9927-DC7C616D0A23</object-id><label>Figure 4.</label><caption><p>Dorsal habitus of <italic><tp:taxon-name><tp:taxon-name-part taxon-name-part-type="genus" reg="Horniella">Horniella</tp:taxon-name-part></tp:taxon-name></italic> species <bold>A</bold><italic><tp:taxon-name><tp:taxon-name-part taxon-name-part-type="genus" reg="Horniella">H.</tp:taxon-name-part> <tp:taxon-name-part taxon-name-part-type="species" reg="khasiensis">khasiensis</tp:taxon-name-part></tp:taxon-name></italic> sp. nov. <bold>B</bold><italic><tp:taxon-name><tp:taxon-name-part taxon-name-part-type="genus" reg="Horniella">H.</tp:taxon-name-part> <tp:taxon-name-part taxon-name-part-type="species" reg="nantouensis">nantouensis</tp:taxon-name-part></tp:taxon-name></italic> sp. nov. Scale bars: 1 mm.</p></caption><graphic xmlns:xlink="http://www.w3.org/1999/xlink" xlink:href="zookeys-1042-001-g004.jpg" position="float" orientation="portrait" xlink:type="simple" id="oo_551737.jpg"><uri content-type="original_file" xlink:type="simple">https://binary.pensoft.net/fig/551737</uri></graphic></fig></tp:treatment-sec><tp:treatment-sec sec-type="diagnosis" id="SECID0ELSAE"><title>Diagnosis.</title><p><bold>Male.</bold> Head wider than long, with distinct anterolateral genal projection, anterior margin of projection roundly emarginate; with markedly long ocular canthus; scape angularly expanded at middle of lateral margin, antennomeres 9–11 enlarged. Pronotum rounded at anterolateral margins. Protrochanter and profemur each with long ventral spine; mesotrochanter with short, small ventral tubercle. Tergite 1 (IV) with median carina extending posteriorly for approximately 1/4 of tergal length, lacking discal carinae, tergite VIII with large medioapical process. Aedeagus with slightly asymmetric median lobe, apex broadly truncate in dorso-ventral view; endophallus composed of three sclerites.</p></tp:treatment-sec><tp:treatment-sec sec-type="description" id="SECID0ETSAE"><title>Description.</title><p><bold>Male.</bold> Body reddish-brown, length 2.84 mm. Head (Fig. <xref ref-type="fig" rid="F5">5A</xref>) wider than long, <abbrev xmlns:xlink="http://www.w3.org/1999/xlink" xlink:title="length of the head from the anterior clypeal margin to the anterior margin of the occipital constriction" id="ABBRID0E6SAE" xlink:type="simple">HL</abbrev> 0.56 mm, <abbrev xmlns:xlink="http://www.w3.org/1999/xlink" xlink:title="width of the head across eyes" id="ABBRID0EDTAE" xlink:type="simple">HW</abbrev> 0.63 mm; anterolateral genal projection distinct, anterior margin of projection roundly emarginate; antenna 1.85 mm long, scape angularly expanded at middle of lateral margin, antennomeres 2–8 slightly elongate or moniliform, club loosely formed by apical three moderately enlarged antennomeres, antennomere 11 largest, slightly shorter than antennomeres 9 and 10 combined; indistinct lateral postantennal pits present; eyes prominent, each composed of approximately 40 large facets, with markedly long and curved ocular canthi (Fig. <xref ref-type="fig" rid="F5">5B</xref>).</p><fig id="F5" position="float" orientation="portrait"><object-id xmlns:xlink="http://www.w3.org/1999/xlink" content-type="doi" xlink:type="simple">10.3897/zookeys.1048.66576.figure5</object-id><object-id xmlns:xlink="http://www.w3.org/1999/xlink" content-type="arpha" xlink:type="simple">E24A91CA-8054-5B03-B2B0-08A6A565682F</object-id><label>Figure 5.</label><caption><p>Diagnostic characters of <italic><tp:taxon-name><tp:taxon-name-part taxon-name-part-type="genus" reg="Horniella">Horniella</tp:taxon-name-part> <tp:taxon-name-part taxon-name-part-type="species" reg="khasiensis">khasiensis</tp:taxon-name-part></tp:taxon-name></italic> sp. nov. <bold>A</bold> left half of head, in dorsal view <bold>B</bold> head, in lateral view <bold>C</bold> protrochanter and profemur <bold>D</bold> protibia <bold>E</bold> mesotrochanter and mesofemur <bold>F</bold> mesotibia <bold>G–I</bold> aedeagus, in dorsal (<bold>G</bold>), lateral (<bold>H</bold>) and ventral (<bold>I</bold>) view. Scale bars: 0.2 mm (<bold>A–I</bold>).</p></caption><graphic xmlns:xlink="http://www.w3.org/1999/xlink" xlink:href="zookeys-1042-001-g005.jpg" position="float" orientation="portrait" xlink:type="simple" id="oo_551738.jpg"><uri content-type="original_file" xlink:type="simple">https://binary.pensoft.net/fig/551738</uri></graphic></fig><p>Pronotum as long as wide, <abbrev xmlns:xlink="http://www.w3.org/1999/xlink" xlink:title="length of the pronotum along the midline" id="ABBRID0E2UAE" xlink:type="simple">PL</abbrev> and <abbrev xmlns:xlink="http://www.w3.org/1999/xlink" xlink:title="maximum width of the pronotum" id="ABBRID0E6UAE" xlink:type="simple">PW</abbrev> 0.64 mm, widest anterior to middle; lateral margins rounded; disc moderately convex, finely punctate, with distinct median antebasal and lateral antebasal foveae connected by complete transverse antebasal sulcus.</p><p>Elytra much wider than long, <abbrev xmlns:xlink="http://www.w3.org/1999/xlink" xlink:title="length of the elytra along the suture" id="ABBRID0EFVAE" xlink:type="simple">EL</abbrev> 0.75 mm, <abbrev xmlns:xlink="http://www.w3.org/1999/xlink" xlink:title="maximum width of the elytra" id="ABBRID0EJVAE" xlink:type="simple">EW</abbrev> 1.2 mm; each elytron with two large, setose basal foveae; discal striae extending from outer basal foveae to near posterior margin of elytra.</p><p>Legs elongate; protrochanter (Fig. <xref ref-type="fig" rid="F5">5C</xref>) with elongate ventral spine, profemur (Fig. <xref ref-type="fig" rid="F5">5C</xref>) with conspicuously long ventral spine near base, protibia (Fig. <xref ref-type="fig" rid="F5">5D</xref>) simple; mesotrochanter (Fig. <xref ref-type="fig" rid="F5">5E</xref>) with short and small ventral tubercle, mesofemur (Fig. <xref ref-type="fig" rid="F5">5E</xref>) and mesotibia (Fig. <xref ref-type="fig" rid="F5">5F</xref>) simple.</p><p>Abdomen broader than long, broadest at lateral margins of tergite 1 (IV), <abbrev xmlns:xlink="http://www.w3.org/1999/xlink" xlink:title="length of the dorsally exposed part of the abdomen" id="ABBRID0EJWAE" xlink:type="simple">AL</abbrev> 0.89 mm, <abbrev xmlns:xlink="http://www.w3.org/1999/xlink" xlink:title="maximum width of the abdomen" id="ABBRID0ENWAE" xlink:type="simple">AW</abbrev> 1.21 mm; tergite 1 (IV) largest, as long as tergites 2 and 3 (V and VI) combined, with short median carina extending to near basal 1/4 of tergal length, lacking discal carinae, tergite 2 (V) lacking carina, tergites 2–4 (V–VII) each with small basolateral foveae, tergite 5 (VIII) with large medioapical process. Sternite 2 (IV) with broad basal sulcus, lacking mediobasal foveae, basolateral foveae developed as large cuticular pockets, with two pairs of antebasal nodules, sternites 3–5 (V–VII) with basolateral foveae, one median and two lateral nodules, sternite 7 (IX) nearly oval, with well-sclerotized apical half and less sclerotized basal half.</p><p>Aedeagus (Fig. <xref ref-type="fig" rid="F5">5G–I</xref>) 0.59 mm long, median lobe nearly symmetric, apex broadly truncate; endophallus composed of three sclerites: one elongate, plate-like sclerite with curved lobe at apex; one curved sclerite at base, and one much narrower sclerite at left.</p><p><bold>Female.</bold> Unknown.</p></tp:treatment-sec><tp:treatment-sec sec-type="comparisons" id="SECID0E2WAE"><title>Comparative notes.</title><p>This species is placed as a member of the <italic><tp:taxon-name><tp:taxon-name-part taxon-name-part-type="genus" reg="Horniella">H.</tp:taxon-name-part> <tp:taxon-name-part taxon-name-part-type="species" reg="burckhardti">burckhardti</tp:taxon-name-part></tp:taxon-name></italic> group, and is most similar to <italic><tp:taxon-name><tp:taxon-name-part taxon-name-part-type="genus" reg="Horniella">H.</tp:taxon-name-part> <tp:taxon-name-part taxon-name-part-type="species" reg="hongkongensis">hongkongensis</tp:taxon-name-part></tp:taxon-name></italic> Yin &amp; Li in having similar spination of the legs and a general aedeagal form. They can be clearly separated by the more distinctly expanded basolateral margin of the scape, tergite VIII with a large medioapical process, and the different structure of the aedeagal endophallus.</p></tp:treatment-sec><tp:treatment-sec sec-type="distribution" id="SECID0EXXAE"><title>Distribution.</title><p>India: Meghalaya.</p></tp:treatment-sec><tp:treatment-sec sec-type="etymology" id="SECID0E3XAE"><title>Etymology.</title><p>The new species is named after its type locality, the East Khasi Hills.</p></tp:treatment-sec></tp:taxon-treatment>
