# Supplementary material for: Six new species of Horniella Raffray from the Oriental region (Coleoptera, Staphylinidae, Pselaphinae)
Source: Zookeys. 2021 Jun 4;1042:1–22. doi: 10.3897/zookeys.1042.66576 (PMC8195948; doi:10.3897/zookeys.1042.66576)
Supplement: XML Treatment for Horniella nantouensis [file zookeys.1042.66576-treatment5.xml]

<!DOCTYPE tp:taxon-treatment
  PUBLIC "-//TaxonX//DTD Taxonomic Treatment Publishing DTD v0 20100105//EN" "tax-treatment-NSO.dtd">
<tp:taxon-treatment xmlns:tp="http://www.plazi.org/taxpub"><tp:treatment-meta><kwd-group><label>Taxon classification</label><kwd><named-content xmlns:xlink="http://www.w3.org/1999/xlink" content-type="kingdom">Animalia</named-content></kwd><kwd><named-content xmlns:xlink="http://www.w3.org/1999/xlink" content-type="order">Amphipoda</named-content></kwd><kwd><named-content xmlns:xlink="http://www.w3.org/1999/xlink" content-type="family">Hornelliidae</named-content></kwd></kwd-group><mixed-citation publication-type="journal"><person-group><name><surname>Zhang</surname><given-names>Wen-Xuan</given-names></name><name><surname>Hu</surname><given-names>Fang-Shuo</given-names></name><name><surname>Yin</surname><given-names>Zi-Wei</given-names></name></person-group><article-title>Six new species of <italic><tp:taxon-name><tp:taxon-name-part taxon-name-part-type="genus" reg="Horniella">Horniella</tp:taxon-name-part></tp:taxon-name></italic> Raffray from the Oriental region (<tp:taxon-name><tp:taxon-name-part taxon-name-part-type="order">Coleoptera</tp:taxon-name-part></tp:taxon-name>, <tp:taxon-name><tp:taxon-name-part taxon-name-part-type="family">Staphylinidae</tp:taxon-name-part></tp:taxon-name>, <tp:taxon-name><tp:taxon-name-part taxon-name-part-type="subfamily">Pselaphinae</tp:taxon-name-part></tp:taxon-name>)</article-title><source>Zookeys</source><day>04</day><month>6</month><year>2021</year><volume>1042</volume><fpage>1</fpage><lpage>22</lpage><pub-id pub-id-type="doi">10.3897/zookeys.1042.66576</pub-id></mixed-citation></tp:treatment-meta><tp:nomenclature><tp:taxon-name><object-id xmlns:xlink="http://www.w3.org/1999/xlink" content-type="arpha" xlink:type="simple">230218FD-1216-5309-9DAC-3E7E6D46147E</object-id>
            <tp:taxon-name-part taxon-name-part-type="genus" reg="Horniella">Horniella</tp:taxon-name-part>
            <tp:taxon-name-part taxon-name-part-type="species" reg="nantouensis">nantouensis</tp:taxon-name-part>
            <object-id xmlns:xlink="http://www.w3.org/1999/xlink" content-type="zoobank" xlink:type="simple">http://zoobank.org/BAC47C36-A9D6-4D70-9A6D-2B5281C4904F</object-id>
          </tp:taxon-name><tp:taxon-authority>Zhang, Hu &amp; Yin</tp:taxon-authority><tp:taxon-status xmlns:xlink="http://www.w3.org/1999/xlink" xlink:type="simple">sp. nov.</tp:taxon-status><xref ref-type="fig" rid="F4">Figures 4B</xref><xref ref-type="fig" rid="F6">, 6</xref><xref ref-type="fig" rid="F10">, 10B</xref></tp:nomenclature><tp:treatment-sec sec-type="type material" id="SECID0EWZAE"><title>Type material.</title><p><bold><italic>Holotype</italic>: China</bold>: ♂, ‘TAIWAN: Nantou County, Huisun Forest Reserve [惠荪林场], track to Xiaochushan Mt., <named-content xmlns:xlink="http://www.w3.org/1999/xlink" content-type="dwc:verbatimCoordinates" xlink:type="simple"><named-content content-type="geo-json" specific-use="{&#34;type&#34;:&#34;Point&#34;,&#34;coordinates&#34;:[121.036600,24.074500]}" id="NCID0EE1AE" xlink:type="simple">24.0745N, 121.0366E</named-content></named-content>; 1150 m, 4.v.2019; Damaška, Fikáček, Hu &amp; Liu lgt., 2019-TW14 / primary forest on the slope with sparse understory; sifting of small accumulations of leaves / Huisun Leaf Litter Beetles Project, Additional specimen: HS1-034 / <italic><tp:taxon-name><tp:taxon-name-part taxon-name-part-type="genus" reg="Horniella">HORNIELLA</tp:taxon-name-part></tp:taxon-name></italic> sp., P. Hlaváč det., 2019’ (<named-content xmlns:xlink="http://www.w3.org/1999/xlink" content-type="dwc:institutional_code" xlink:type="simple">NMNS</named-content>). <bold><italic>Paratypes</italic>: China</bold>: 1 ♀, same data as holotype, except ‘Huisun Leaf Litter Beetles Project, Additional specimen: HS1-035’ (<named-content xmlns:xlink="http://www.w3.org/1999/xlink" content-type="dwc:institutional_code" xlink:type="simple">NMNS</named-content>); 1 ♀, ‘same locality and date, except ‘<named-content xmlns:xlink="http://www.w3.org/1999/xlink" content-type="dwc:verbatimCoordinates" xlink:type="simple"><named-content content-type="geo-json" specific-use="{&#34;type&#34;:&#34;Point&#34;,&#34;coordinates&#34;:[121.031600,24.082600]}" id="NCID0EF2AE" xlink:type="simple">24.0826N, 121.0316E</named-content></named-content>; 1050 m, 2019-TW15’ / sparse secondary forest with dense understory incl. tree ferns on the margin of a tree plantation: sifting / Huisun Leaf Litter Beetles Project, Additional specimen: HS2-041’ (<named-content xmlns:xlink="http://www.w3.org/1999/xlink" content-type="dwc:institutional_code" xlink:type="simple">NMNS</named-content>); 1 ♂, ‘Tehuashe (900 m), Nantou, Taiwan, 南投县德化社 (Tehuashe), 14.xi.2000, Hiroshi Sugaya leg. (in the leaf litter)’ (<named-content xmlns:xlink="http://www.w3.org/1999/xlink" content-type="dwc:institutional_code" xlink:type="simple">MHNG</named-content>); 1 ♀, same data as previous, except ‘4–5.v.(20)01’ (<named-content xmlns:xlink="http://www.w3.org/1999/xlink" content-type="dwc:institutional_code" xlink:type="simple">MHNG</named-content>); 2 ♀♀, ‘Aowanta (1400 m), Nantou, Taiwan, 南投县奥万大, 15.xi.2000, Hiroshi Sugaya leg. (in the leaf litter)’ (<named-content xmlns:xlink="http://www.w3.org/1999/xlink" content-type="dwc:institutional_code" xlink:type="simple">MHNG</named-content>).</p></tp:treatment-sec><tp:treatment-sec sec-type="diagnosis" id="SECID0E52AE"><title>Diagnosis.</title><p><bold>Male.</bold> Head longer than wide, with weakly indicated anterolateral genal projection, anterior margin of projection oblique; with short ocular canthus; lateral margin of scape straight, antennomeres 9–11 slightly enlarged. Pronotum rounded at anterolateral margins. Ventral margin of profemur with one short and acute, and one tiny spine at base; protibia with one small preapical denticle. Tergite 1 (IV) with median carina extending posteriorly for approximately 1/3 of tergal length, lacking discal carinae. Aedeagus with asymmetric median lobe, apical part of median lobe narrowed and protruding apicad, apex nearly rounded in dorsal view. Female. Similar to male in external morphology, profemur with two ventral spines near base; genital complex as in Fig. <xref ref-type="fig" rid="F10">10B</xref>.</p></tp:treatment-sec><tp:treatment-sec sec-type="description" id="SECID0EK3AE"><title>Description.</title><p><bold>Male.</bold> Body reddish-brown, length 3.68 mm. Head (Fig. <xref ref-type="fig" rid="F6">6A</xref>) slightly longer than wide, <abbrev xmlns:xlink="http://www.w3.org/1999/xlink" xlink:title="length of the head from the anterior clypeal margin to the anterior margin of the occipital constriction" id="ABBRID0EW3AE" xlink:type="simple">HL</abbrev> 0.74 mm, <abbrev xmlns:xlink="http://www.w3.org/1999/xlink" xlink:title="width of the head across eyes" id="ABBRID0E13AE" xlink:type="simple">HW</abbrev> 0.63 mm; anterolateral genal projection weakly developed, anterior margin of projection oblique; antenna 2.03 mm long, scape lacking expansion at lateral margin, antennomeres 2–8 slightly elongate or moniliform, club loosely formed by apical three moderately enlarged antennomeres, antennomere 11 largest, as long as antennomeres 9 and 10 combined; indistinct lateral postantennal pits present; eyes prominent, each composed of approximately 45 large facets, with pair of short ocular canthi (Fig. <xref ref-type="fig" rid="F6">6B</xref>).</p><fig id="F6" position="float" orientation="portrait"><object-id xmlns:xlink="http://www.w3.org/1999/xlink" content-type="doi" xlink:type="simple">10.3897/zookeys.1048.66576.figure6</object-id><object-id xmlns:xlink="http://www.w3.org/1999/xlink" content-type="arpha" xlink:type="simple">4729F45B-0B39-57E5-9DB3-125F39A09DD1</object-id><label>Figure 6.</label><caption><p>Diagnostic characters of <italic><tp:taxon-name><tp:taxon-name-part taxon-name-part-type="genus" reg="Horniella">Horniella</tp:taxon-name-part> <tp:taxon-name-part taxon-name-part-type="species" reg="nantouensis">nantouensis</tp:taxon-name-part></tp:taxon-name></italic> sp. nov. <bold>A</bold> left half of head, in dorsal view <bold>B</bold> head, in lateral view <bold>C</bold> protrochanter and profemur <bold>D</bold> protibia <bold>E</bold> mesotrochanter and mesofemur <bold>F</bold> mesotibia <bold>G–I</bold> aedeagus, in dorsal (<bold>G</bold>), lateral (<bold>H</bold>), and ventral (<bold>I</bold>) view. Scale bars: 0.2 mm (<bold>A, B, G–I</bold>); 0.3 mm in (<bold>C–F</bold>).</p></caption><graphic xmlns:xlink="http://www.w3.org/1999/xlink" xlink:href="zookeys-1042-001-g006.jpg" position="float" orientation="portrait" xlink:type="simple" id="oo_551739.jpg"><uri content-type="original_file" xlink:type="simple">https://binary.pensoft.net/fig/551739</uri></graphic></fig><p>Pronotum longer than wide, <abbrev xmlns:xlink="http://www.w3.org/1999/xlink" xlink:title="length of the pronotum along the midline" id="ABBRID0EU5AE" xlink:type="simple">PL</abbrev> 0.77 mm, <abbrev xmlns:xlink="http://www.w3.org/1999/xlink" xlink:title="maximum width of the pronotum" id="ABBRID0EY5AE" xlink:type="simple">PW</abbrev> 0.71 mm; widest at apical 1/3; anterolateral margins rounded; disc moderately convex, finely punctate, with distinct median antebasal and lateral antebasal foveae connected by complete transverse antebasal sulcus.</p><p>Elytra much wider than long, <abbrev xmlns:xlink="http://www.w3.org/1999/xlink" xlink:title="length of the elytra along the suture" id="ABBRID0E55AE" xlink:type="simple">EL</abbrev> 0.85 mm, <abbrev xmlns:xlink="http://www.w3.org/1999/xlink" xlink:title="maximum width of the elytra" id="ABBRID0EC6AE" xlink:type="simple">EW</abbrev> 1.33 mm; each elytron with two large, setose basal foveae; discal striae extending from outer basal foveae to middle of elytral length.</p><p>Legs elongate; protrochanter (Fig. <xref ref-type="fig" rid="F6">6C</xref>) simple, profemur (Fig. <xref ref-type="fig" rid="F6">6C</xref>) with one short and acute, and one tiny ventral spine at base; protibia (Fig. <xref ref-type="fig" rid="F6">6D</xref>) with small preapical spur; mesotrochanter (Fig. <xref ref-type="fig" rid="F6">6E</xref>) and mesofemur (Fig. <xref ref-type="fig" rid="F6">6E</xref>) simple, mesotibia (Fig. <xref ref-type="fig" rid="F6">6F</xref>) with thick apical setae.</p><p>Abdomen slightly longer than broad, broadest at lateral margins of tergite 1 (IV), <abbrev xmlns:xlink="http://www.w3.org/1999/xlink" xlink:title="length of the dorsally exposed part of the abdomen" id="ABBRID0EDAAG" xlink:type="simple">AL</abbrev> 1.32 mm, <abbrev xmlns:xlink="http://www.w3.org/1999/xlink" xlink:title="maximum width of the abdomen" id="ABBRID0EHAAG" xlink:type="simple">AW</abbrev> 1.28 mm; tergite 1 (IV) slightly longer than tergites 2 (V), with median carina extending to near basal 1/3 of tergal length, lacking discal carinae, tergite 2 (V) lacking carina, tergites 2–4 (V–VII) each with small basolateral foveae. Sternite 2 (IV) with broad basal sulcus, lacking mediobasal foveae, basolateral foveae developed as large cuticular pockets, with two pairs of antebasal nodules, sternites 3–5 (V–VII) with basolateral foveae, one median and two lateral nodules.</p><p>Aedeagus (Fig. <xref ref-type="fig" rid="F6">6G–I</xref>) 0.57 mm long, with asymmetric median lobe, apical portion of median lobe narrowed and greatly protruding apically, apex nearly rounded in dorsal view; endophallus composed of broad membranous part with single broad elongate sclerite at middle.</p><p><bold>Female.</bold> General morphology similar to male, each eye composed of approximately 40 facets; profemur each with two distinct ventral spines near base, protibia lacking spur. Measurements (as for male): BL 3.68–3.72 mm, <abbrev xmlns:xlink="http://www.w3.org/1999/xlink" xlink:title="length of the head from the anterior clypeal margin to the anterior margin of the occipital constriction" id="ABBRID0EVAAG" xlink:type="simple">HL</abbrev> 0.74 mm, <abbrev xmlns:xlink="http://www.w3.org/1999/xlink" xlink:title="width of the head across eyes" id="ABBRID0EZAAG" xlink:type="simple">HW</abbrev> 0.63–0.65 mm, <abbrev xmlns:xlink="http://www.w3.org/1999/xlink" xlink:title="length of the pronotum along the midline" id="ABBRID0E4AAG" xlink:type="simple">PL</abbrev> 0.72–0.73 mm, <abbrev xmlns:xlink="http://www.w3.org/1999/xlink" xlink:title="maximum width of the pronotum" id="ABBRID0EBBAG" xlink:type="simple">PW</abbrev> 0.74–0.75 mm, <abbrev xmlns:xlink="http://www.w3.org/1999/xlink" xlink:title="length of the elytra along the suture" id="ABBRID0EFBAG" xlink:type="simple">EL</abbrev> 0.87–0.9 mm, <abbrev xmlns:xlink="http://www.w3.org/1999/xlink" xlink:title="maximum width of the elytra" id="ABBRID0EJBAG" xlink:type="simple">EW</abbrev> 1.33 mm, <abbrev xmlns:xlink="http://www.w3.org/1999/xlink" xlink:title="length of the dorsally exposed part of the abdomen" id="ABBRID0ENBAG" xlink:type="simple">AL</abbrev> 1.35 mm, <abbrev xmlns:xlink="http://www.w3.org/1999/xlink" xlink:title="maximum width of the abdomen" id="ABBRID0ERBAG" xlink:type="simple">AW</abbrev> 1.32–1.33 mm. Genital complex (Fig. <xref ref-type="fig" rid="F10">10B</xref>) with moderately sclerotized central and membranous lateral parts.</p></tp:treatment-sec><tp:treatment-sec sec-type="comparisons" id="SECID0EZBAG"><title>Comparative notes.</title><p>This species is placed as a member of the <italic><tp:taxon-name><tp:taxon-name-part taxon-name-part-type="genus" reg="Horniella">H.</tp:taxon-name-part> <tp:taxon-name-part taxon-name-part-type="species" reg="hirtella">hirtella</tp:taxon-name-part></tp:taxon-name></italic> group. The new species is similar to <italic><tp:taxon-name><tp:taxon-name-part taxon-name-part-type="genus" reg="Horniella">H.</tp:taxon-name-part> <tp:taxon-name-part taxon-name-part-type="species" reg="simplaria">simplaria</tp:taxon-name-part></tp:taxon-name></italic> Yin &amp; Li by the male having similar anterolateral genal projections, and presence of two ventral spines of profemur. They can be otherwise clearly separated by the larger body size (3.68 mm vs 3.23 mm), lack of a mesal hook-like spine of the protibia (present in <italic><tp:taxon-name><tp:taxon-name-part taxon-name-part-type="genus" reg="Horniella">H.</tp:taxon-name-part> <tp:taxon-name-part taxon-name-part-type="species" reg="simplaria">simplaria</tp:taxon-name-part></tp:taxon-name></italic>), and the different shape and structure of the aedeagus of the new species.</p></tp:treatment-sec><tp:treatment-sec sec-type="distribution" id="SECID0EADAG"><title>Distribution.</title><p>China: Taiwan.</p></tp:treatment-sec><tp:treatment-sec sec-type="etymology" id="SECID0EFDAG"><title>Etymology.</title><p>The new specific is named after its type locality, Nantou County.</p></tp:treatment-sec><tp:treatment-sec><!--Section generated to contain objects referenced in tp:taxon-treatment.--><fig id="F4" position="float" orientation="portrait"><object-id xmlns:xlink="http://www.w3.org/1999/xlink" content-type="doi" xlink:type="simple">10.3897/zookeys.1048.66576.figure4</object-id><object-id xmlns:xlink="http://www.w3.org/1999/xlink" content-type="arpha" xlink:type="simple">3A1B462A-55A6-54C3-9927-DC7C616D0A23</object-id><label>Figure 4.</label><caption><p>Dorsal habitus of <italic><tp:taxon-name><tp:taxon-name-part taxon-name-part-type="genus" reg="Horniella">Horniella</tp:taxon-name-part></tp:taxon-name></italic> species <bold>A</bold><italic><tp:taxon-name><tp:taxon-name-part taxon-name-part-type="genus" reg="Horniella">H.</tp:taxon-name-part> <tp:taxon-name-part taxon-name-part-type="species" reg="khasiensis">khasiensis</tp:taxon-name-part></tp:taxon-name></italic> sp. nov. <bold>B</bold><italic><tp:taxon-name><tp:taxon-name-part taxon-name-part-type="genus" reg="Horniella">H.</tp:taxon-name-part> <tp:taxon-name-part taxon-name-part-type="species" reg="nantouensis">nantouensis</tp:taxon-name-part></tp:taxon-name></italic> sp. nov. Scale bars: 1 mm.</p></caption><graphic xmlns:xlink="http://www.w3.org/1999/xlink" xlink:href="zookeys-1042-001-g004.jpg" position="float" orientation="portrait" xlink:type="simple" id="oo_551737.jpg"><uri content-type="original_file" xlink:type="simple">https://binary.pensoft.net/fig/551737</uri></graphic></fig><fig id="F10" position="float" orientation="portrait"><object-id xmlns:xlink="http://www.w3.org/1999/xlink" content-type="doi" xlink:type="simple">10.3897/zookeys.1048.66576.figure10</object-id><object-id xmlns:xlink="http://www.w3.org/1999/xlink" content-type="arpha" xlink:type="simple">83254497-9C85-5B14-A70A-22BD25E4E253</object-id><label>Figure 10.</label><caption><p>Female genitalia of <italic><tp:taxon-name><tp:taxon-name-part taxon-name-part-type="genus" reg="Horniella">Horniella</tp:taxon-name-part></tp:taxon-name></italic> species, in dorsal view <bold>A</bold><italic><tp:taxon-name><tp:taxon-name-part taxon-name-part-type="genus" reg="Horniella">H.</tp:taxon-name-part> <tp:taxon-name-part taxon-name-part-type="species" reg="bifurca">bifurca</tp:taxon-name-part></tp:taxon-name></italic> sp. nov. <bold>B</bold><italic><tp:taxon-name><tp:taxon-name-part taxon-name-part-type="genus" reg="Horniella">H.</tp:taxon-name-part> <tp:taxon-name-part taxon-name-part-type="species" reg="nantouensis">nantouensis</tp:taxon-name-part></tp:taxon-name></italic> sp. nov. Scale bars: 0.2 mm.</p></caption><graphic xmlns:xlink="http://www.w3.org/1999/xlink" xlink:href="zookeys-1042-001-g010.jpg" position="float" orientation="portrait" xlink:type="simple" id="oo_551743.jpg"><uri content-type="original_file" xlink:type="simple">https://binary.pensoft.net/fig/551743</uri></graphic></fig></tp:treatment-sec></tp:taxon-treatment>
