# Supplementary material for: Six new species of Horniella Raffray from the Oriental region (Coleoptera, Staphylinidae, Pselaphinae)
Source: Zookeys. 2021 Jun 4;1042:1–22. doi: 10.3897/zookeys.1042.66576 (PMC8195948; doi:10.3897/zookeys.1042.66576)
Supplement: XML Treatment for Horniella sabahensis [file zookeys.1042.66576-treatment6.xml]

<!DOCTYPE tp:taxon-treatment
  PUBLIC "-//TaxonX//DTD Taxonomic Treatment Publishing DTD v0 20100105//EN" "tax-treatment-NSO.dtd">
<tp:taxon-treatment xmlns:tp="http://www.plazi.org/taxpub"><tp:treatment-meta><kwd-group><label>Taxon classification</label><kwd><named-content xmlns:xlink="http://www.w3.org/1999/xlink" content-type="kingdom">Animalia</named-content></kwd><kwd><named-content xmlns:xlink="http://www.w3.org/1999/xlink" content-type="order">Amphipoda</named-content></kwd><kwd><named-content xmlns:xlink="http://www.w3.org/1999/xlink" content-type="family">Hornelliidae</named-content></kwd></kwd-group><mixed-citation publication-type="journal"><person-group><name><surname>Zhang</surname><given-names>Wen-Xuan</given-names></name><name><surname>Hu</surname><given-names>Fang-Shuo</given-names></name><name><surname>Yin</surname><given-names>Zi-Wei</given-names></name></person-group><article-title>Six new species of <italic><tp:taxon-name><tp:taxon-name-part taxon-name-part-type="genus" reg="Horniella">Horniella</tp:taxon-name-part></tp:taxon-name></italic> Raffray from the Oriental region (<tp:taxon-name><tp:taxon-name-part taxon-name-part-type="order">Coleoptera</tp:taxon-name-part></tp:taxon-name>, <tp:taxon-name><tp:taxon-name-part taxon-name-part-type="family">Staphylinidae</tp:taxon-name-part></tp:taxon-name>, <tp:taxon-name><tp:taxon-name-part taxon-name-part-type="subfamily">Pselaphinae</tp:taxon-name-part></tp:taxon-name>)</article-title><source>Zookeys</source><day>04</day><month>6</month><year>2021</year><volume>1042</volume><fpage>1</fpage><lpage>22</lpage><pub-id pub-id-type="doi">10.3897/zookeys.1042.66576</pub-id></mixed-citation></tp:treatment-meta><tp:nomenclature><tp:taxon-name><object-id xmlns:xlink="http://www.w3.org/1999/xlink" content-type="arpha" xlink:type="simple">BC7F7BA6-A026-57A0-AB24-449D96A75047</object-id>
            <tp:taxon-name-part taxon-name-part-type="genus" reg="Horniella">Horniella</tp:taxon-name-part>
            <tp:taxon-name-part taxon-name-part-type="species" reg="sabahensis">sabahensis</tp:taxon-name-part>
            <object-id xmlns:xlink="http://www.w3.org/1999/xlink" content-type="zoobank" xlink:type="simple">http://zoobank.org/EC5C6E94-0D2A-461D-8EA7-1C750F093066</object-id>
          </tp:taxon-name><tp:taxon-authority>Zhang &amp; Yin</tp:taxon-authority><tp:taxon-status xmlns:xlink="http://www.w3.org/1999/xlink" xlink:type="simple">sp. nov.</tp:taxon-status><xref ref-type="fig" rid="F7">Figures 7A</xref><xref ref-type="fig" rid="F8">, 8</xref></tp:nomenclature><tp:treatment-sec sec-type="type material" id="SECID0E2EAG"><title>Type material.</title><p><bold><italic>Holotype</italic>: East Malaysia</bold>: ♂, ‘Borneo: Sabah, Batu Punggul Resort, primary forest, 24.vi.–1.vii.96, Kodada lgt. / vegetation debris and forest floor litter accumulated around large trees near river.’ (<named-content xmlns:xlink="http://www.w3.org/1999/xlink" content-type="dwc:institutional_code" xlink:type="simple">MHNG</named-content>).</p><fig id="F7" position="float" orientation="portrait"><object-id xmlns:xlink="http://www.w3.org/1999/xlink" content-type="doi" xlink:type="simple">10.3897/zookeys.1048.66576.figure7</object-id><object-id xmlns:xlink="http://www.w3.org/1999/xlink" content-type="arpha" xlink:type="simple">9CB67337-DA87-539D-9207-06E828251B58</object-id><label>Figure 7.</label><caption><p>Dorsal habitus of <italic><tp:taxon-name><tp:taxon-name-part taxon-name-part-type="genus" reg="Horniella">Horniella</tp:taxon-name-part></tp:taxon-name></italic> species <bold>A</bold><italic><tp:taxon-name><tp:taxon-name-part taxon-name-part-type="genus" reg="Horniella">H.</tp:taxon-name-part> <tp:taxon-name-part taxon-name-part-type="species" reg="sabahensis">sabahensis</tp:taxon-name-part></tp:taxon-name></italic> sp. nov. <bold>B</bold><italic><tp:taxon-name><tp:taxon-name-part taxon-name-part-type="genus" reg="Horniella">H.</tp:taxon-name-part> <tp:taxon-name-part taxon-name-part-type="species" reg="taiwanensis">taiwanensis</tp:taxon-name-part></tp:taxon-name></italic> sp. nov. Scale bars: 1 mm.</p></caption><graphic xmlns:xlink="http://www.w3.org/1999/xlink" xlink:href="zookeys-1042-001-g007.jpg" position="float" orientation="portrait" xlink:type="simple" id="oo_551740.jpg"><uri content-type="original_file" xlink:type="simple">https://binary.pensoft.net/fig/551740</uri></graphic></fig></tp:treatment-sec><tp:treatment-sec sec-type="diagnosis" id="SECID0EZGAG"><title>Diagnosis.</title><p><bold>Male.</bold> Head longer than wide, anterolateral genal projections weakly developed, anterior margin of projection oblique; scape lacking expansion at lateral margin, antennomeres 9–11 moderately enlarged, forming distinct club. Pronotum rounded at lateral margins. Profemur with two tiny ventral spines near base; metatibia with preapical triangular denticle. Tergite 1 (IV) with median carina extending posteriorly for approximately 3/4 of tergal length, lacking discal carinae, tergite 2 (V) with short median carina. Aedeagus with slightly asymmetric median lobe, apical portion of median lobe narrowed, apex truncate in dorso-ventral view; endophallus lacking sclerite, composed of elongate membranous structure with many small denticles.</p></tp:treatment-sec><tp:treatment-sec sec-type="description" id="SECID0EBHAG"><title>Description.</title><p><bold>Male.</bold> Body reddish-brown, length 3.41 mm. Head (Fig. <xref ref-type="fig" rid="F8">8A</xref>) longer than wide, <abbrev xmlns:xlink="http://www.w3.org/1999/xlink" xlink:title="length of the head from the anterior clypeal margin to the anterior margin of the occipital constriction" id="ABBRID0ENHAG" xlink:type="simple">HL</abbrev> 0.68 mm, <abbrev xmlns:xlink="http://www.w3.org/1999/xlink" xlink:title="width of the head across eyes" id="ABBRID0ERHAG" xlink:type="simple">HW</abbrev> 0.59 mm; anterolateral genal projection weakly developed, anterior margin of projection oblique; antenna 1.96 mm long, scape lacking expansion at lateral margin, antennomeres 2–8 slightly elongate or moniliform, distinct club formed by apical three enlarged antennomeres, antennomere 11 largest, slightly shorter than antennomeres 9 and 10 combined; indistinct lateral postantennal pits present; eyes prominent, each composed of approximately 40 large facets, usual area of ocular canthus only slightly prominent (Fig. <xref ref-type="fig" rid="F8">8B</xref>).</p><fig id="F8" position="float" orientation="portrait"><object-id xmlns:xlink="http://www.w3.org/1999/xlink" content-type="doi" xlink:type="simple">10.3897/zookeys.1048.66576.figure8</object-id><object-id xmlns:xlink="http://www.w3.org/1999/xlink" content-type="arpha" xlink:type="simple">6558AA2C-D01C-58B6-A566-8C484B807DBC</object-id><label>Figure 8.</label><caption><p>Diagnostic characters of <italic><tp:taxon-name><tp:taxon-name-part taxon-name-part-type="genus" reg="Horniella">Horniella</tp:taxon-name-part> <tp:taxon-name-part taxon-name-part-type="species" reg="sabahensis">sabahensis</tp:taxon-name-part></tp:taxon-name></italic> sp. nov. <bold>A</bold> left half of head, in dorsal view <bold>B</bold> head, in lateral view <bold>C</bold> protrochanter and profemur <bold>D</bold> protibia <bold>E</bold> mesotrochanter and mesofemur <bold>F</bold> mesotibia <bold>G</bold> metatibia <bold>H–J</bold> aedeagus, in dorsal (<bold>H</bold>), lateral (<bold>I</bold>), and ventral (<bold>J</bold>) view. Scale bars: 0.2 mm (<bold>A, B, H–J</bold>); 0.3 mm (<bold>C–G</bold>).</p></caption><graphic xmlns:xlink="http://www.w3.org/1999/xlink" xlink:href="zookeys-1042-001-g008.jpg" position="float" orientation="portrait" xlink:type="simple" id="oo_551741.jpg"><uri content-type="original_file" xlink:type="simple">https://binary.pensoft.net/fig/551741</uri></graphic></fig><p>Pronotum distinctly longer than wide, <abbrev xmlns:xlink="http://www.w3.org/1999/xlink" xlink:title="length of the pronotum along the midline" id="ABBRID0ENJAG" xlink:type="simple">PL</abbrev> 0.71 mm, <abbrev xmlns:xlink="http://www.w3.org/1999/xlink" xlink:title="maximum width of the pronotum" id="ABBRID0ERJAG" xlink:type="simple">PW</abbrev> 0.6 mm; widest at middle; lateral margins rounded; disc moderately convex, finely punctate, with distinct median antebasal and lateral antebasal foveae connected by complete transverse antebasal sulcus.</p><p>Elytra much wider than long, <abbrev xmlns:xlink="http://www.w3.org/1999/xlink" xlink:title="length of the elytra along the suture" id="ABBRID0EXJAG" xlink:type="simple">EL</abbrev> 0.77 mm, <abbrev xmlns:xlink="http://www.w3.org/1999/xlink" xlink:title="maximum width of the elytra" id="ABBRID0E2JAG" xlink:type="simple">EW</abbrev> 1.2 mm; each elytron with two large, setose basal foveae; discal striae extending from outer basal foveae to apical 2/3 of elytral length.</p><p>Legs elongate; protrochanter (Fig. <xref ref-type="fig" rid="F8">8C</xref>) simple, profemur (Fig. <xref ref-type="fig" rid="F8">8C</xref>) with two tiny ventral spines at base, protibia (Fig. <xref ref-type="fig" rid="F8">8D</xref>) simple; mesotrochanter, mesofemur (Fig. <xref ref-type="fig" rid="F8">8E</xref>) and mesotibia (Fig. <xref ref-type="fig" rid="F8">8F</xref>) simple; metatibia (Fig. <xref ref-type="fig" rid="F8">8G</xref>) with distinct apical triangular denticle.</p><p>Abdomen slightly longer than broad, broadest at lateral margins of tergite 1 (IV), <abbrev xmlns:xlink="http://www.w3.org/1999/xlink" xlink:title="length of the dorsally exposed part of the abdomen" id="ABBRID0E2KAG" xlink:type="simple">AL</abbrev> 1.25 mm, <abbrev xmlns:xlink="http://www.w3.org/1999/xlink" xlink:title="maximum width of the abdomen" id="ABBRID0E6KAG" xlink:type="simple">AW</abbrev> 1.16 mm; tergite 1 (IV) largest, slightly shorter than tergites 2 and 3 (V and VI) combined, with median carina extending to near basal 3/4 of tergal length, lacking discal carinae, tergite 2 (V) with median carina extending to near basal 1/4 of tergal length, tergites 2–4 (V–VII) each with small basolateral foveae. Sternite 2 (IV) with broad basal sulcus, lacking mediobasal foveae, basolateral foveae developed as large cuticular pockets, with two pairs of antebasal nodules, sternites 3–5 (V–VII) with basolateral foveae, one median and two lateral nodules, sternite 7 (IX) nearly oval, with well-sclerotized apical half and less sclerotized basal half.</p><p>Aedeagus (Fig. <xref ref-type="fig" rid="F8">8H–J</xref>) 0.57 mm long, with slightly asymmetric median lobe, apical part of median lobe narrowed, apex broadly truncate in dorso-ventral view; endophallus lacking strongly sclerotized structures, composed of broad, elongate membrane with numerous small denticles.</p><p><bold>Female.</bold> Unknown.</p></tp:treatment-sec><tp:treatment-sec sec-type="comparisons" id="SECID0ENLAG"><title>Comparative notes.</title><p><italic><tp:taxon-name><tp:taxon-name-part taxon-name-part-type="genus" reg="Horniella">Horniella</tp:taxon-name-part> <tp:taxon-name-part taxon-name-part-type="species" reg="sabahensis">sabahensis</tp:taxon-name-part></tp:taxon-name></italic> sp. nov. is placed as a member of the <italic><tp:taxon-name><tp:taxon-name-part taxon-name-part-type="genus" reg="Horniella">H.</tp:taxon-name-part> <tp:taxon-name-part taxon-name-part-type="species" reg="hirtella">hirtella</tp:taxon-name-part></tp:taxon-name></italic> group. Males of this species share with <italic><tp:taxon-name><tp:taxon-name-part taxon-name-part-type="genus" reg="Horniella">H.</tp:taxon-name-part> <tp:taxon-name-part taxon-name-part-type="species" reg="prolixo">prolixo</tp:taxon-name-part></tp:taxon-name></italic> Yin &amp; Li from Thailand the weakly developed anterolateral genal projections, lack of an expansion at the lateral margin of the scape, and a moderately expanded preapical portion of the metatibia. They can be best separated by the larger body size (3.41 mm vs 2.95–3.02 mm), tergite V with a short median carina (lacking in <italic><tp:taxon-name><tp:taxon-name-part taxon-name-part-type="genus" reg="Horniella">H.</tp:taxon-name-part> <tp:taxon-name-part taxon-name-part-type="species" reg="prolixo">prolixo</tp:taxon-name-part></tp:taxon-name></italic>), as well as the much narrower apex of the aedeagus of the new species.</p></tp:treatment-sec><tp:treatment-sec sec-type="distribution" id="SECID0E6MAG"><title>Distribution.</title><p>East Malaysia: Sabah.</p></tp:treatment-sec><tp:treatment-sec sec-type="etymology" id="SECID0EENAG"><title>Etymology.</title><p>The new species is named after its type locality, Sabah, East Malaysia.</p></tp:treatment-sec></tp:taxon-treatment>
