# Supplementary material for: Six new species of Horniella Raffray from the Oriental region (Coleoptera, Staphylinidae, Pselaphinae)
Source: Zookeys. 2021 Jun 4;1042:1–22. doi: 10.3897/zookeys.1042.66576 (PMC8195948; doi:10.3897/zookeys.1042.66576)
Supplement: XML Treatment for Horniella taiwanensis [file zookeys.1042.66576-treatment7.xml]

<!DOCTYPE tp:taxon-treatment
  PUBLIC "-//TaxonX//DTD Taxonomic Treatment Publishing DTD v0 20100105//EN" "tax-treatment-NSO.dtd">
<tp:taxon-treatment xmlns:tp="http://www.plazi.org/taxpub"><tp:treatment-meta><kwd-group><label>Taxon classification</label><kwd><named-content xmlns:xlink="http://www.w3.org/1999/xlink" content-type="kingdom">Animalia</named-content></kwd><kwd><named-content xmlns:xlink="http://www.w3.org/1999/xlink" content-type="order">Amphipoda</named-content></kwd><kwd><named-content xmlns:xlink="http://www.w3.org/1999/xlink" content-type="family">Hornelliidae</named-content></kwd></kwd-group><mixed-citation publication-type="journal"><person-group><name><surname>Zhang</surname><given-names>Wen-Xuan</given-names></name><name><surname>Hu</surname><given-names>Fang-Shuo</given-names></name><name><surname>Yin</surname><given-names>Zi-Wei</given-names></name></person-group><article-title>Six new species of <italic><tp:taxon-name><tp:taxon-name-part taxon-name-part-type="genus" reg="Horniella">Horniella</tp:taxon-name-part></tp:taxon-name></italic> Raffray from the Oriental region (<tp:taxon-name><tp:taxon-name-part taxon-name-part-type="order">Coleoptera</tp:taxon-name-part></tp:taxon-name>, <tp:taxon-name><tp:taxon-name-part taxon-name-part-type="family">Staphylinidae</tp:taxon-name-part></tp:taxon-name>, <tp:taxon-name><tp:taxon-name-part taxon-name-part-type="subfamily">Pselaphinae</tp:taxon-name-part></tp:taxon-name>)</article-title><source>Zookeys</source><day>04</day><month>6</month><year>2021</year><volume>1042</volume><fpage>1</fpage><lpage>22</lpage><pub-id pub-id-type="doi">10.3897/zookeys.1042.66576</pub-id></mixed-citation></tp:treatment-meta><tp:nomenclature><tp:taxon-name><object-id xmlns:xlink="http://www.w3.org/1999/xlink" content-type="arpha" xlink:type="simple">2C8404EE-EEEF-503F-A23F-EC60DF39E198</object-id>
            <tp:taxon-name-part taxon-name-part-type="genus" reg="Horniella">Horniella</tp:taxon-name-part>
            <tp:taxon-name-part taxon-name-part-type="species" reg="taiwanensis">taiwanensis</tp:taxon-name-part>
            <object-id xmlns:xlink="http://www.w3.org/1999/xlink" content-type="zoobank" xlink:type="simple">http://zoobank.org/903D13DA-D767-4259-83A3-3C02BF9DD0E0</object-id>
          </tp:taxon-name><tp:taxon-authority>Zhang, Hu &amp; Yin</tp:taxon-authority><tp:taxon-status xmlns:xlink="http://www.w3.org/1999/xlink" xlink:type="simple">sp. nov.</tp:taxon-status><xref ref-type="fig" rid="F7">Figures 7B</xref><xref ref-type="fig" rid="F9">, 9</xref></tp:nomenclature><tp:treatment-sec sec-type="type material" id="SECID0E1OAG"><title>Type material.</title><p><bold><italic>Holotype</italic>: China</bold>: ♂, ‘TAIWAN: Taoyuan City, Northern Cross-island Highway 35.7 k (北横公路35.7 k), Fusing Township, 15-IV-2018, leg. K. X. Zhan’ (<named-content xmlns:xlink="http://www.w3.org/1999/xlink" content-type="dwc:institutional_code" xlink:type="simple">NMNS</named-content>). <bold><italic>Paratypes</italic>: China</bold>: 1 ♂, ‘TAIWAN: Nantou County, Sun Moon Lake (日月潭), Yuchih Township, 13-XII-2016, leg. F. C. Hsu’ (<named-content xmlns:xlink="http://www.w3.org/1999/xlink" content-type="dwc:institutional_code" xlink:type="simple">NMNS</named-content>); 1 ♂, ‘TAIWAN: Taichung City, Dakeng (大坑), Xinshe Dist., <named-content xmlns:xlink="http://www.w3.org/1999/xlink" content-type="dwc:verbatimCoordinates" xlink:type="simple"><named-content content-type="geo-json" specific-use="{&#34;type&#34;:&#34;Point&#34;,&#34;coordinates&#34;:[120.799100,24.193200]}" id="NCID0EWPAG" xlink:type="simple">24.1932, 120.7991</named-content></named-content>, 10-IV-2021, leg. C. T. Hsu (under rock)’ (<named-content xmlns:xlink="http://www.w3.org/1999/xlink" content-type="dwc:institutional_code" xlink:type="simple">NMNS</named-content>); 1 ♂, ‘Kuantaoshan, NANTOU, TAIWAN, 南投县关刀山, 16.vii.1999, M. Tanikado leg.’ (<named-content xmlns:xlink="http://www.w3.org/1999/xlink" content-type="dwc:institutional_code" xlink:type="simple">MHNG</named-content>); 1 ♂, ‘Tehuashe (800 m), NANTOU, TAIWAN, 南投县德化社, 2.vii.2000, H. Y. Chu leg. (at light) (<named-content xmlns:xlink="http://www.w3.org/1999/xlink" content-type="dwc:institutional_code" xlink:type="simple">MHNG</named-content>); 1 ♂, ‘Taiwan, Nantou, Meifeng (梅峰), 2100 m, 6.v.01 (sifting of litter), Sugaya lgt.’ (<abbrev xmlns:xlink="http://www.w3.org/1999/xlink" content-type="institution" xlink:title="Insect Collection of Shanghai Normal University, Shanghai" id="ABBRID0EKQAG" xlink:type="simple">SNUC</abbrev>).</p></tp:treatment-sec><tp:treatment-sec sec-type="diagnosis" id="SECID0EPQAG"><title>Diagnosis.</title><p><bold>Male.</bold> Head longer than wide, with distinct anterolateral genal projections, anterior margin of projection narrowly emarginate, with long ocular canthus; scape roundly expanded at basolateral margin, antennomeres 9–11 slightly enlarged. Pronotum rounded at anterolateral margins. Protrochanter, profemur and mesotrochanter each with ventral spine; protibia and mesotibia with large apical projection. Tergite 1 (IV) with median carina extending posteriorly for approximately 1/4 of tergal length, lacking discal carinae. Aedeagus with asymmetric median lobe, right half of median lobe greatly protruding apicad, apical margin nearly rounded in dorsal view.</p></tp:treatment-sec><tp:treatment-sec sec-type="description" id="SECID0EXQAG"><title>Description.</title><p><bold>Male.</bold> Body reddish-brown, length 4.05–4.15 mm. Head (Fig. <xref ref-type="fig" rid="F9">9A</xref>) slightly longer than wide, <abbrev xmlns:xlink="http://www.w3.org/1999/xlink" xlink:title="length of the head from the anterior clypeal margin to the anterior margin of the occipital constriction" id="ABBRID0EDRAG" xlink:type="simple">HL</abbrev> 0.84–0.87 mm, <abbrev xmlns:xlink="http://www.w3.org/1999/xlink" xlink:title="width of the head across eyes" id="ABBRID0EHRAG" xlink:type="simple">HW</abbrev> 0.74–0.76 mm; anterolateral genal projection distinct, anterior margin of projection narrowly emarginate; antenna 2.1 mm long, scape roundly expanded at basolateral margin, antennomeres 2–8 slightly elongate or moniliform, club loosely formed by apical three moderately enlarged antennomeres, antennomere 11 largest, slightly shorter than antennomeres 9 and 10 combined; indistinct lateral postantennal pits present; eyes prominent, each composed of approximately 40 large facets, with long ocular canthus (Fig. <xref ref-type="fig" rid="F9">9B</xref>).</p><fig id="F9" position="float" orientation="portrait"><object-id xmlns:xlink="http://www.w3.org/1999/xlink" content-type="doi" xlink:type="simple">10.3897/zookeys.1048.66576.figure9</object-id><object-id xmlns:xlink="http://www.w3.org/1999/xlink" content-type="arpha" xlink:type="simple">2212A8C9-468B-573D-BB9E-FF03DEA2A347</object-id><label>Figure 9.</label><caption><p>Diagnostic characters of <italic><tp:taxon-name><tp:taxon-name-part taxon-name-part-type="genus" reg="Horniella">Horniella</tp:taxon-name-part> <tp:taxon-name-part taxon-name-part-type="species" reg="taiwanensis">taiwanensis</tp:taxon-name-part></tp:taxon-name></italic> sp. nov. <bold>A</bold> left half of head, in dorsal view <bold>B</bold> head, in lateral view <bold>C</bold> protrochanter and profemur <bold>D</bold> protibia <bold>E</bold> mesotrochanter and mesofemur <bold>F</bold> mesotibia <bold>G–I</bold> aedeagus, in dorsal (<bold>G</bold>), lateral (<bold>H</bold>), and ventral (<bold>I</bold>) view. Scale bars: 0.2 mm (<bold>A, B, G–I</bold>); 0.3 mm (<bold>C–F</bold>).</p></caption><graphic xmlns:xlink="http://www.w3.org/1999/xlink" xlink:href="zookeys-1042-001-g009.jpg" position="float" orientation="portrait" xlink:type="simple" id="oo_551742.jpg"><uri content-type="original_file" xlink:type="simple">https://binary.pensoft.net/fig/551742</uri></graphic></fig><p>Pronotum slightly longer than wide, <abbrev xmlns:xlink="http://www.w3.org/1999/xlink" xlink:title="length of the pronotum along the midline" id="ABBRID0EBTAG" xlink:type="simple">PL</abbrev> 0.78–0.82 mm, <abbrev xmlns:xlink="http://www.w3.org/1999/xlink" xlink:title="maximum width of the pronotum" id="ABBRID0EFTAG" xlink:type="simple">PW</abbrev> 0.76–0.77 mm; widest at apical 1/3; anterolateral margins rounded; disc moderately convex, finely punctate, with distinct median antebasal and lateral antebasal foveae connected by complete transverse antebasal sulcus.</p><p>Elytra much wider than long, <abbrev xmlns:xlink="http://www.w3.org/1999/xlink" xlink:title="length of the elytra along the suture" id="ABBRID0ELTAG" xlink:type="simple">EL</abbrev> 0.94–1.01 mm; <abbrev xmlns:xlink="http://www.w3.org/1999/xlink" xlink:title="maximum width of the elytra" id="ABBRID0EPTAG" xlink:type="simple">EW</abbrev> 1.51 mm; each elytron with two large, setose basal foveae; discal striae extending from outer basal foveae to apical 2/3 of elytral length.</p><p>Legs elongate; protrochanter (Fig. <xref ref-type="fig" rid="F9">9C</xref>) with short, acute ventral spine, profemur (Fig. <xref ref-type="fig" rid="F9">9C</xref>) with distinctly long ventral spine near base; protibia (Fig. <xref ref-type="fig" rid="F9">9D</xref>) with large apical projection; mesotrochanter (Fig. <xref ref-type="fig" rid="F9">9E</xref>) with sharp ventral spine, mesofemur (Fig. <xref ref-type="fig" rid="F9">9E</xref>) simple, mesotibia (Fig. <xref ref-type="fig" rid="F9">9F</xref>) with moderately large projection.</p><p>Abdomen approximately as long as broad, broadest at lateral margins of tergite 1 (IV), <abbrev xmlns:xlink="http://www.w3.org/1999/xlink" xlink:title="length of the dorsally exposed part of the abdomen" id="ABBRID0EPUAG" xlink:type="simple">AL</abbrev> 1.45–1.49 mm, <abbrev xmlns:xlink="http://www.w3.org/1999/xlink" xlink:title="maximum width of the abdomen" id="ABBRID0ETUAG" xlink:type="simple">AW</abbrev> 1.47–1.49 mm; tergite 1 (IV) slightly longer than tergites 2 (V), with short median carina extending to near basal 1/4 of tergal length, lacking discal carinae, tergite 2 (V) lacking carina, tergites 2–4 (V–VII) each with small basolateral foveae. Sternite 2 (IV) with broad basal sulcus, lacking mediobasal foveae, basolateral foveae developed as large cuticular pockets, with two pairs of antebasal nodules, sternites 3–5 (V–VII) with basolateral foveae, one median and two lateral nodules, sternite 7 (IX) with well-sclerotized apical half and less sclerotized basal half.</p><p>Aedeagus (Fig. <xref ref-type="fig" rid="F9">9G–I</xref>) 1.01 mm long, with strongly asymmetric median lobe, right half of median lobe greatly protruding apicad, apex broadened, with round apical margin dorso-ventral view; endophallus composed of one elongate, and two much shorter sclerites.</p><p><bold>Female.</bold> Unknown.</p></tp:treatment-sec><tp:treatment-sec sec-type="comparisons" id="SECID0EBVAG"><title>Comparative notes.</title><p>This species is placed as a member of the <italic><tp:taxon-name><tp:taxon-name-part taxon-name-part-type="genus" reg="Horniella">H.</tp:taxon-name-part> <tp:taxon-name-part taxon-name-part-type="species" reg="centralis">centralis</tp:taxon-name-part></tp:taxon-name></italic> group and is most similar to <italic><tp:taxon-name><tp:taxon-name-part taxon-name-part-type="genus" reg="Horniella">H.</tp:taxon-name-part> <tp:taxon-name-part taxon-name-part-type="species" reg="sichuanica">sichuanica</tp:taxon-name-part></tp:taxon-name></italic> Yin &amp; Li in the shapes of the anterolateral genal projections and spination of the legs. They can be clearly separated by the larger body size (4.05–4.15 mm vs 3.58–3.77 mm), the more distinct apical projections of protibia and mesotibia, and the dilated apex of the aedeagal median lobe of the new species.</p></tp:treatment-sec><tp:treatment-sec sec-type="distribution" id="SECID0E4VAG"><title>Distribution.</title><p>China: Taiwan.</p></tp:treatment-sec><tp:treatment-sec sec-type="etymology" id="SECID0ECWAG"><title>Etymology.</title><p>The new specific is named after Taiwan.</p><fig id="F10" position="float" orientation="portrait"><object-id xmlns:xlink="http://www.w3.org/1999/xlink" content-type="doi" xlink:type="simple">10.3897/zookeys.1048.66576.figure10</object-id><object-id xmlns:xlink="http://www.w3.org/1999/xlink" content-type="arpha" xlink:type="simple">83254497-9C85-5B14-A70A-22BD25E4E253</object-id><label>Figure 10.</label><caption><p>Female genitalia of <italic><tp:taxon-name><tp:taxon-name-part taxon-name-part-type="genus" reg="Horniella">Horniella</tp:taxon-name-part></tp:taxon-name></italic> species, in dorsal view <bold>A</bold><italic><tp:taxon-name><tp:taxon-name-part taxon-name-part-type="genus" reg="Horniella">H.</tp:taxon-name-part> <tp:taxon-name-part taxon-name-part-type="species" reg="bifurca">bifurca</tp:taxon-name-part></tp:taxon-name></italic> sp. nov. <bold>B</bold><italic><tp:taxon-name><tp:taxon-name-part taxon-name-part-type="genus" reg="Horniella">H.</tp:taxon-name-part> <tp:taxon-name-part taxon-name-part-type="species" reg="nantouensis">nantouensis</tp:taxon-name-part></tp:taxon-name></italic> sp. nov. Scale bars: 0.2 mm.</p></caption><graphic xmlns:xlink="http://www.w3.org/1999/xlink" xlink:href="zookeys-1042-001-g010.jpg" position="float" orientation="portrait" xlink:type="simple" id="oo_551743.jpg"><uri content-type="original_file" xlink:type="simple">https://binary.pensoft.net/fig/551743</uri></graphic></fig><sec sec-type="List of Horniella species worldwide" id="SECID0EVXAG"><title>List of <italic><tp:taxon-name><tp:taxon-name-part taxon-name-part-type="genus" reg="Horniella">Horniella</tp:taxon-name-part></tp:taxon-name></italic> species worldwide</title><p><italic><tp:taxon-name><tp:taxon-name-part taxon-name-part-type="genus" reg="Horniella">H.</tp:taxon-name-part> <tp:taxon-name-part taxon-name-part-type="species" reg="aculeata">aculeata</tp:taxon-name-part></tp:taxon-name></italic> Yin &amp; Li, 2015: 110. China: Yunnan; Thailand: Nan, Mae Hong Son.</p><p><italic><tp:taxon-name><tp:taxon-name-part taxon-name-part-type="genus" reg="Horniella">H.</tp:taxon-name-part> <tp:taxon-name-part taxon-name-part-type="species" reg="asymmetrica">asymmetrica</tp:taxon-name-part></tp:taxon-name></italic> Yin &amp; Li, 2014: 42. Thailand: Prachin Buri, Chanthaburi.</p><p><italic><tp:taxon-name><tp:taxon-name-part taxon-name-part-type="genus" reg="Horniella">H.</tp:taxon-name-part> <tp:taxon-name-part taxon-name-part-type="species" reg="awana">awana</tp:taxon-name-part></tp:taxon-name></italic> Yin &amp; Li, 2014: 65. West Malaysia: Pahang.</p><p><italic><tp:taxon-name><tp:taxon-name-part taxon-name-part-type="genus" reg="Horniella">H.</tp:taxon-name-part> <tp:taxon-name-part taxon-name-part-type="species" reg="bifurca">bifurca</tp:taxon-name-part></tp:taxon-name></italic> Zhang, &amp; Yin, sp. nov. Thailand: Chiang Mai.</p><p><italic><tp:taxon-name><tp:taxon-name-part taxon-name-part-type="genus" reg="Horniella">H.</tp:taxon-name-part> <tp:taxon-name-part taxon-name-part-type="species" reg="burckhardti">burckhardti</tp:taxon-name-part></tp:taxon-name></italic> Yin &amp; Li, 2014: 45. Thailand: Chiang Mai.</p><p><italic><tp:taxon-name><tp:taxon-name-part taxon-name-part-type="genus" reg="Horniella">H.</tp:taxon-name-part> <tp:taxon-name-part taxon-name-part-type="species" reg="centralis">centralis</tp:taxon-name-part></tp:taxon-name></italic> Yin &amp; Li, 2014: 11. China: Shaanxi.</p><p><italic><tp:taxon-name><tp:taxon-name-part taxon-name-part-type="genus" reg="Horniella">H.</tp:taxon-name-part> <tp:taxon-name-part taxon-name-part-type="species" reg="cibodas">cibodas</tp:taxon-name-part></tp:taxon-name></italic> Yin &amp; Li, 2014: 74. Indonesia: West Java.</p><p><italic><tp:taxon-name><tp:taxon-name-part taxon-name-part-type="genus" reg="Horniella">H.</tp:taxon-name-part> <tp:taxon-name-part taxon-name-part-type="species" reg="confragosa">confragosa</tp:taxon-name-part></tp:taxon-name></italic> Yin &amp; Li, 2014: 14. China: Guangxi, Guizhou.</p><p><italic><tp:taxon-name><tp:taxon-name-part taxon-name-part-type="genus" reg="Horniella">H.</tp:taxon-name-part> <tp:taxon-name-part taxon-name-part-type="species" reg="dao">dao</tp:taxon-name-part></tp:taxon-name></italic> Yin &amp; Li, 2014: 17. China: Sichuan.</p><p><italic><tp:taxon-name><tp:taxon-name-part taxon-name-part-type="genus" reg="Horniella">H.</tp:taxon-name-part> <tp:taxon-name-part taxon-name-part-type="species" reg="falcis">falcis</tp:taxon-name-part></tp:taxon-name></italic> Yin &amp; Li, 2014: 18. China: Guizhou.</p><p><italic><tp:taxon-name><tp:taxon-name-part taxon-name-part-type="genus" reg="Horniella">H.</tp:taxon-name-part> <tp:taxon-name-part taxon-name-part-type="species" reg="gigas">gigas</tp:taxon-name-part></tp:taxon-name></italic> Yin &amp; Li, 2014: 66. East Malaysia: Sabah.</p><p><italic><tp:taxon-name><tp:taxon-name-part taxon-name-part-type="genus" reg="Horniella">H.</tp:taxon-name-part> <tp:taxon-name-part taxon-name-part-type="species" reg="haucki">haucki</tp:taxon-name-part></tp:taxon-name></italic> Zhang, &amp; Yin, sp. nov. Thailand: Mae Hong Son.</p><p><italic><tp:taxon-name><tp:taxon-name-part taxon-name-part-type="genus" reg="Horniella">H.</tp:taxon-name-part> <tp:taxon-name-part taxon-name-part-type="species" reg="himalayica">himalayica</tp:taxon-name-part></tp:taxon-name></italic> Yin &amp; Li, 2014: 35. Nepal: Bāgmatī añcal; India: Uttarakhand.</p><p><italic><tp:taxon-name><tp:taxon-name-part taxon-name-part-type="genus" reg="Horniella">H.</tp:taxon-name-part> <tp:taxon-name-part taxon-name-part-type="species" reg="hirtella">hirtella</tp:taxon-name-part></tp:taxon-name></italic> (Raffray, 1901: 30). Sri Lanka: Northern, North Central, Central, Uva.</p><p><italic><tp:taxon-name><tp:taxon-name-part taxon-name-part-type="genus" reg="Horniella">H.</tp:taxon-name-part> <tp:taxon-name-part taxon-name-part-type="species" reg="hongkongensis">hongkongensis</tp:taxon-name-part></tp:taxon-name></italic> Yin &amp; Li, 2014: 21. China: Hong Kong.</p><p><italic><tp:taxon-name><tp:taxon-name-part taxon-name-part-type="genus" reg="Horniella">H.</tp:taxon-name-part> <tp:taxon-name-part taxon-name-part-type="species" reg="intricata">intricata</tp:taxon-name-part></tp:taxon-name></italic> Yin &amp; Li, 2014: 47. Thailand: Mae Hong Son, Chiang Mai.</p><p><italic><tp:taxon-name><tp:taxon-name-part taxon-name-part-type="genus" reg="Horniella">H.</tp:taxon-name-part> <tp:taxon-name-part taxon-name-part-type="species" reg="jinggangshana">jinggangshana</tp:taxon-name-part></tp:taxon-name></italic> Yin &amp; Li, 2015: 113. China: Jiangxi.</p><p><italic><tp:taxon-name><tp:taxon-name-part taxon-name-part-type="genus" reg="Horniella">H.</tp:taxon-name-part> <tp:taxon-name-part taxon-name-part-type="species" reg="kaengkrachan">kaengkrachan</tp:taxon-name-part></tp:taxon-name></italic> Yin &amp; Li, 2014: 50. Thailand: Phetchaburi.</p><p><italic><tp:taxon-name><tp:taxon-name-part taxon-name-part-type="genus" reg="Horniella">H.</tp:taxon-name-part> <tp:taxon-name-part taxon-name-part-type="species" reg="khaosabap">khaosabap</tp:taxon-name-part></tp:taxon-name></italic> Yin &amp; Li, 2014: 51. Thailand: Chanthaburi.</p><p><italic><tp:taxon-name><tp:taxon-name-part taxon-name-part-type="genus" reg="Horniella">H.</tp:taxon-name-part> <tp:taxon-name-part taxon-name-part-type="species" reg="khasiensis">khasiensis</tp:taxon-name-part></tp:taxon-name></italic> Zhang, &amp; Yin, sp. nov. India: Meghalaya.</p><p><italic><tp:taxon-name><tp:taxon-name-part taxon-name-part-type="genus" reg="Horniella">H.</tp:taxon-name-part> <tp:taxon-name-part taxon-name-part-type="species" reg="loebli">loebli</tp:taxon-name-part></tp:taxon-name></italic> Yin &amp; Li, 2014: 54. Thailand: Chiang Mai.</p><p><italic><tp:taxon-name><tp:taxon-name-part taxon-name-part-type="genus" reg="Horniella">H.</tp:taxon-name-part> <tp:taxon-name-part taxon-name-part-type="species" reg="nakhi">nakhi</tp:taxon-name-part></tp:taxon-name></italic> Yin &amp; Li, 2014: 25. China: Yunnan.</p><p><italic><tp:taxon-name><tp:taxon-name-part taxon-name-part-type="genus" reg="Horniella">H.</tp:taxon-name-part> <tp:taxon-name-part taxon-name-part-type="species" reg="nantouensis">nantouensis</tp:taxon-name-part></tp:taxon-name></italic> Zhang, Hu &amp; Yin, sp. nov. China: Taiwan.</p><p><italic><tp:taxon-name><tp:taxon-name-part taxon-name-part-type="genus" reg="Horniella">H.</tp:taxon-name-part> <tp:taxon-name-part taxon-name-part-type="species" reg="philippina">philippina</tp:taxon-name-part></tp:taxon-name></italic> Yin &amp; Li, 2014: 63. Philippines: Laguna.</p><p><italic><tp:taxon-name><tp:taxon-name-part taxon-name-part-type="genus" reg="Horniella">H.</tp:taxon-name-part> <tp:taxon-name-part taxon-name-part-type="species" reg="phuphaman">phuphaman</tp:taxon-name-part></tp:taxon-name></italic> Yin &amp; Li, 2014: 56. Thailand: Khon Kaen.</p><p><italic><tp:taxon-name><tp:taxon-name-part taxon-name-part-type="genus" reg="Horniella">H.</tp:taxon-name-part> <tp:taxon-name-part taxon-name-part-type="species" reg="pilosa">pilosa</tp:taxon-name-part></tp:taxon-name></italic> Yin &amp; Li, 2014: 69. East Malaysia: Sabah.</p><p><italic><tp:taxon-name><tp:taxon-name-part taxon-name-part-type="genus" reg="Horniella">H.</tp:taxon-name-part> <tp:taxon-name-part taxon-name-part-type="species" reg="prolixo">prolixo</tp:taxon-name-part></tp:taxon-name></italic> Yin &amp; Li, 2014: 60. Thailand: Chiang Mai.</p><p><italic><tp:taxon-name><tp:taxon-name-part taxon-name-part-type="genus" reg="Horniella">H.</tp:taxon-name-part> <tp:taxon-name-part taxon-name-part-type="species" reg="sabahensis">sabahensis</tp:taxon-name-part></tp:taxon-name></italic> Zhang, &amp; Yin, sp. nov. East Malaysia: Sabah.</p><p><italic><tp:taxon-name><tp:taxon-name-part taxon-name-part-type="genus" reg="Horniella">H.</tp:taxon-name-part> <tp:taxon-name-part taxon-name-part-type="species" reg="schuelkei">schuelkei</tp:taxon-name-part></tp:taxon-name></italic> Yin &amp; Li, 2014: 25. China: Yunnan.</p><p><italic><tp:taxon-name><tp:taxon-name-part taxon-name-part-type="genus" reg="Horniella">H.</tp:taxon-name-part> <tp:taxon-name-part taxon-name-part-type="species" reg="schwendingeri">schwendingeri</tp:taxon-name-part></tp:taxon-name></italic> Yin &amp; Li, 2014: 60. Thailand: Chiang Mai.</p><p><italic><tp:taxon-name><tp:taxon-name-part taxon-name-part-type="genus" reg="Horniella">H.</tp:taxon-name-part> <tp:taxon-name-part taxon-name-part-type="species" reg="sichuanica">sichuanica</tp:taxon-name-part></tp:taxon-name></italic> Yin &amp; Li, 2014: 28. China: Sichuan.</p><p><italic><tp:taxon-name><tp:taxon-name-part taxon-name-part-type="genus" reg="Horniella">H.</tp:taxon-name-part> <tp:taxon-name-part taxon-name-part-type="species" reg="simplaria">simplaria</tp:taxon-name-part></tp:taxon-name></italic> Yin &amp; Li, 2014: 28. China: Guangxi.</p><p><italic><tp:taxon-name><tp:taxon-name-part taxon-name-part-type="genus" reg="Horniella">H.</tp:taxon-name-part> <tp:taxon-name-part taxon-name-part-type="species" reg="smetanai">smetanai</tp:taxon-name-part></tp:taxon-name></italic> Yin &amp; Li, 2014: 72. East Malaysia: Sabah.</p><p><italic><tp:taxon-name><tp:taxon-name-part taxon-name-part-type="genus" reg="Horniella">H.</tp:taxon-name-part> <tp:taxon-name-part taxon-name-part-type="species" reg="taiwanensis">taiwanensis</tp:taxon-name-part></tp:taxon-name></italic> Zhang, Hu &amp; Yin, sp. nov. China: Taiwan.</p><p><italic><tp:taxon-name><tp:taxon-name-part taxon-name-part-type="genus" reg="Horniella">H.</tp:taxon-name-part> <tp:taxon-name-part taxon-name-part-type="species" reg="tianmuensis">tianmuensis</tp:taxon-name-part></tp:taxon-name></italic> Yin &amp; Li, 2014: 32. China: Zhejiang.</p></sec></tp:treatment-sec><tp:treatment-sec><!--Section generated to contain objects referenced in tp:taxon-treatment.--><fig id="F7" position="float" orientation="portrait"><object-id xmlns:xlink="http://www.w3.org/1999/xlink" content-type="doi" xlink:type="simple">10.3897/zookeys.1048.66576.figure7</object-id><object-id xmlns:xlink="http://www.w3.org/1999/xlink" content-type="arpha" xlink:type="simple">9CB67337-DA87-539D-9207-06E828251B58</object-id><label>Figure 7.</label><caption><p>Dorsal habitus of <italic><tp:taxon-name><tp:taxon-name-part taxon-name-part-type="genus" reg="Horniella">Horniella</tp:taxon-name-part></tp:taxon-name></italic> species <bold>A</bold><italic><tp:taxon-name><tp:taxon-name-part taxon-name-part-type="genus" reg="Horniella">H.</tp:taxon-name-part> <tp:taxon-name-part taxon-name-part-type="species" reg="sabahensis">sabahensis</tp:taxon-name-part></tp:taxon-name></italic> sp. nov. <bold>B</bold><italic><tp:taxon-name><tp:taxon-name-part taxon-name-part-type="genus" reg="Horniella">H.</tp:taxon-name-part> <tp:taxon-name-part taxon-name-part-type="species" reg="taiwanensis">taiwanensis</tp:taxon-name-part></tp:taxon-name></italic> sp. nov. Scale bars: 1 mm.</p></caption><graphic xmlns:xlink="http://www.w3.org/1999/xlink" xlink:href="zookeys-1042-001-g007.jpg" position="float" orientation="portrait" xlink:type="simple" id="oo_551740.jpg"><uri content-type="original_file" xlink:type="simple">https://binary.pensoft.net/fig/551740</uri></graphic></fig></tp:treatment-sec></tp:taxon-treatment>
